# Supplementary material for: In Silico Functional Prediction and Expression Analysis of C2H2 Zinc-Finger Family Transcription Factor Revealed Regulatory Role of ZmZFP126 in Maize Growth
Source: Front Genet. 2021 Nov 5;12:770427. doi: 10.3389/fgene.2021.770427 (PMC8602080; doi:10.3389/fgene.2021.770427)
Supplement: Supplementary file 1 [file Table2.XLSX]

## Sheet: Sheet2
Supplementary Table 2 Summary of the ZF-C2H2 transcription factor genes in maize.
Gene name	MaizeGDB ID	Protein ID	Chromosome	ZF-C2H2 number	Protein (aa)	Motif *
ZmZFP001	GRMZM2G329159_T01	GRMZM2G329159_P01	1	4	560	451-473, 474-498, 504-528, 534-556
ZmZFP002	GRMZM2G432566_T02	GRMZM2G432566_P02	1	4	843	RING: 5-46, 108-146, 198-221, 222-252, 253-282
ZmZFP003	GRMZM2G171073_T02	GRMZM2G171073_P02	1	3	539	57-79, 98-128, 133-153
ZmZFP004	GRMZM2G178894_T01	GRMZM2G178894_P01	1	1	319	107-129
ZmZFP005	GRMZM2G465595_T01	GRMZM2G465595_P01	1	3	452	78-100, 147-177, 183-210
ZmZFP006.1	GRMZM2G157197_T01	GRMZM2G157197_P01	1	1	219	71-93
ZmZFP006.2	GRMZM2G157197_T02	GRMZM2G157197_P02	1	1	219	71-93
ZmZFP006.3	GRMZM2G157197_T03	GRMZM2G157197_P03	1	1	219	71-93
ZmZFP007.1	GRMZM2G093305_T01	GRMZM2G093305_P01	1	1	462	216-239
ZmZFP007.2	GRMZM2G093305_T02	GRMZM2G093305_P02	1	1	287	41-46
ZmZFP008	GRMZM2G048154_T01	GRMZM2G048154_P01	1	2	182	50-72, 94-116
ZmZFP009	GRMZM2G464580_T01	GRMZM2G464580_P01	1	3	346	14-36, 220-240, 282-304
ZmZFP010	GRMZM5G883760_T01	GRMZM5G883760_P01	1	2	178	45-67, 97-119
ZmZFP011	GRMZM2G106026_T01	GRMZM2G106026_P01	1	2	233	76-98, 143-165
ZmZFP012	GRMZM2G069176_T01	GRMZM2G069176_P01	1	2	248	93-115, 149-171
ZmZFP013	GRMZM2G356556_T01	GRMZM2G356556_P01	1	1	234	zf-C2H2_6: 82-101, 136-158
ZmZFP014	GRMZM2G114667_T01	GRMZM2G114667_P01	1	2	375	68-102, 278-302
ZmZFP015	GRMZM2G426125_T01	GRMZM2G426125_P01	1	1	202	76-98
ZmZFP016	AF546187.1_FGT012	AF546187.1_FGP012	1	1	215	104-126
ZmZFP017	GRMZM2G013960_T01	GRMZM2G013960_P01	1	1	181	65-85
ZmZFP018	GRMZM2G301098_T01	GRMZM2G301098_P01	1	2	934	98-121, 144-166
ZmZFP019	GRMZM2G459540_T01	GRMZM2G459540_P01	1	2	257	84-106, 175-198
ZmZFP020	GRMZM2G445684_T01	GRMZM2G445684_P01	1	4	423	242-264, 288-321, 326-346, 352-375
ZmZFP021	GRMZM2G123094_T02	GRMZM2G123094_P02	1	3	518	69-91, 111-141, 147-174
ZmZFP022	GRMZM2G104516_T01	GRMZM2G104516_P01	1	1	164	47-69
ZmZFP023.1	GRMZM2G179677_T02	GRMZM2G179677_P02	1	3	612	137-159, 178-208, 213-233
ZmZFP023.2	GRMZM2G179677_T03	GRMZM2G179677_P03	1	3	546	71-93, 112-142, 147-167
ZmZFP023.3	GRMZM2G179677_T04	GRMZM2G179677_P04	1	3	545	70-92, 111-141, 146-166
ZmZFP023.4	GRMZM2G179677_T05	GRMZM2G179677_P05	1	3	542	67-89, 108-138, 143-163
ZmZFP023.5	GRMZM2G179677_T01	GRMZM2G179677_P01	1	3	543	68-90, 109-139, 144-164
ZmZFP023.6	GRMZM2G179677_T06	GRMZM2G179677_P06	1	3	609	134-156, 175-205, 210-230
ZmZFP024	GRMZM2G011357_T01	GRMZM2G011357_P01	1	3	436	96-118, 162-192, 197-217
ZmZFP025	GRMZM2G082686_T01	GRMZM2G082686_P01	1	1	260	89-111
ZmZFP026	GRMZM2G400714_T01	GRMZM2G400714_P01	1	2	278	94-116, 181-203
ZmZFP027	GRMZM5G888196_T01	GRMZM5G888196_P01	1	1	273	61-83
ZmZFP028	GRMZM2G061897_T01	GRMZM2G061897_P01	1	2	150	46-68, 81-103
ZmZFP029	GRMZM2G061626_T01	GRMZM2G061626_P01	1	2	173	56-78, 118-140
ZmZFP030	GRMZM2G361210_T01	GRMZM2G361210_P01	1	2	145	43-65, 103-125
ZmZFP031	GRMZM2G470422_T01	GRMZM2G470422_P01	1	2	381	147-169, 229-251
ZmZFP032	GRMZM2G090332_T01	GRMZM2G090332_P01	2	1	194	70-92
ZmZFP033.1	GRMZM2G129261_T01	GRMZM2G129261_P01	2	2	588	84-106, 161-181
ZmZFP033.2	GRMZM2G129261_T02	GRMZM2G129261_P02	2	2	588	84-106, 161-181
ZmZFP033.3	GRMZM2G129261_T03	GRMZM2G129261_P03	2	2	588	84-106, 161-181
ZmZFP034	GRMZM2G170520_T01	GRMZM2G170520_P01	2	3	307	4-26, 166-186, 227-249
ZmZFP035	GRMZM2G132756_T01	GRMZM2G132756_P01	2	4	558	14-36, 95-115, 257-279, 397-419
ZmZFP036	AC215290.3_FGT002	AC215290.3_FGP002	2	3	484	57-79, 318-340, 417-439
ZmZFP037	AC185655.3_FGT004	AC185655.3_FGP004	2	3	472	57-79, 310-332, 407-429
ZmZFP038	AC185655.3_FGT005	AC185655.3_FGP005	2	3	505	66-88, 347-369, 442-464
ZmZFP039	GRMZM2G107129_T01	GRMZM2G107129_P01	2	1	178	50-72
ZmZFP040	GRMZM2G409452_T01	GRMZM2G409452_P01	2	1	102	25-47
ZmZFP041	GRMZM2G140299_T01	GRMZM2G140299_P01	2	2	359	143-165, 260-282
ZmZFP042.1	GRMZM2G172605_T01	GRMZM2G172605_P01	2	1	459	201-224
ZmZFP042.2	GRMZM2G172605_T02	GRMZM2G172605_P02	2	1	484	226-249
ZmZFP043	GRMZM2G075551_T03	GRMZM2G075551_P03	2	1	297	G-patch: 59-105, 157-181
ZmZFP044	GRMZM2G003234_T01	GRMZM2G003234_P01	2	1	445	205-228
ZmZFP045	AC211891.4_FGT001	AC211891.4_FGP001	2	2	410	166-188, 221-243
ZmZFP046	AC211756.4_FGT001	AC211756.4_FGP001	2	2	368	150-172, 205-227
ZmZFP047	GRMZM2G474256_T01	GRMZM2G474256_P01	2	1	263	211-233
ZmZFP048.1	GRMZM2G142502_T02	GRMZM2G142502_P02	2	1	574	70-92
ZmZFP048.2	GRMZM2G142502_T03	GRMZM2G142502_P03	2	1	569	65-87
ZmZFP049	GRMZM2G134998_T01	GRMZM2G134998_P01	2	4	379	188-210, 246-278, 283-303, 309-331
ZmZFP050	GRMZM2G361423_T01	GRMZM2G361423_P01	2	1	508	ZnF-U1: 325-359, ZnF-U1: 369-403, ZnF-U1: 428-462, 473-497
ZmZFP051	GRMZM2G115388_T01	GRMZM2G115388_P01	2	1	137	24-46
ZmZFP052	GRMZM2G403590_T01	GRMZM2G403590_P01	2	1	137	24-46
ZmZFP053	GRMZM2G037574_T01	GRMZM2G037574_P01	2	1	135	38-60
ZmZFP054	GRMZM2G703281_T01	GRMZM2G703281_P01	2	1	298	94-116
ZmZFP055	GRMZM2G110107_T02	GRMZM2G110107_P02	2	3	483	67-89, 109-139, 145-172
ZmZFP056	GRMZM2G021587_T01	GRMZM2G021587_P01	2	2	554	54-76, 95-125
ZmZFP057	GRMZM2G153575_T01	GRMZM2G153575_P01	2	1	1021	456-481, SCOP: 458-479, SANT: 706-784
ZmZFP058.1	GRMZM2G081812_T01	GRMZM2G081812_P01	2	2	359	11-34, 35-58
ZmZFP058.2	GRMZM2G081812_T02	GRMZM2G081812_P02	2	2	354	11-34, 35-58
ZmZFP058.3	GRMZM2G081812_T03	GRMZM2G081812_P03	2	2	333	11-34, 35-58
ZmZFP059.1	GRMZM2G032042_T01	GRMZM2G032042_P01	2	1	285	207-229
ZmZFP059.2	GRMZM2G032042_T02	GRMZM2G032042_P02	2	1	285	207-229
ZmZFP060	GRMZM2G022213_T01	GRMZM2G022213_P01	2	3	742	60-82, 103-133, 138-158, RTT: 539-571, RTT: 599-633
ZmZFP061	AC211702.2_FGT002	AC211702.2_FGP002	2	2	236	53-75, 99-121
ZmZFP062	GRMZM2G455889_T01	GRMZM2G455889_P01	2	4	493	126-148, 176-198, 378-400, 424-446
ZmZFP063	GRMZM2G079067_T01	GRMZM2G079067_P01	2	1	184	61-83
ZmZFP064	AC233952.1_FGT008	AC233952.1_FGP008	2	2	382	11-33, RTT: 89-109, 246-268
ZmZFP065	GRMZM5G887286_T01	GRMZM5G887286_P01	2	3	300	75-100, 102-125, 140-165
ZmZFP066	GRMZM5G805105_T01	GRMZM5G805105_P01	2	1	213	113-147
ZmZFP067	GRMZM2G345189_T01	GRMZM2G345189_P01	2	1	235	202-224
ZmZFP068	GRMZM5G828179_T01	GRMZM5G828179_P01	3	3	354	26-48, 68-98, 103-123
ZmZFP069	GRMZM2G143723_T01	GRMZM2G143723_P01	3	3	497	79-101, 121-151, 156-176
ZmZFP070	GRMZM2G350621_T01	GRMZM2G350621_P01	3	1	257	227-250
ZmZFP071	GRMZM2G156950_T01	GRMZM2G156950_P01	3	1	267	71-93
ZmZFP072	GRMZM2G079807_T01	GRMZM2G079807_P01	3	2	350	11-35, 40-60, EXOⅢ: 125-301
ZmZFP073	GRMZM2G086835_T01	GRMZM2G086835_P01	3	1	211	82-104
ZmZFP074.1	GRMZM2G302891_T02	GRMZM2G302891_P02	3	4	471	9-31, 278-300, 359-381, 436-458
ZmZFP074.2	GRMZM2G302891_T01	GRMZM2G302891_P01	3	3	394	9-31, 278-300, 359-381
ZmZFP074.3	GRMZM2G302891_T03	GRMZM2G302891_P03	3	3	394	9-31, 278-300, 359-381
ZmZFP075	GRMZM2G035625_T01	GRMZM2G035625_P01	3	3	525	99-121, 148-178, 183-203
ZmZFP076	GRMZM2G321810_T01	GRMZM2G321810_P01	3	1	1079	JmjN: 18-59, JmjC: 169-302, 1032-1056
ZmZFP077	GRMZM2G129428_T01	GRMZM2G129428_P01	3	4	518	277-299, 326-359, 364-386, 392-416
ZmZFP078	GRMZM2G376061_T01	GRMZM2G376061_P01	3	2	182	60-82, 105-127
ZmZFP079	GRMZM5G804618_T01	GRMZM5G804618_P01	3	2	225	86-108, 143-165
ZmZFP080	GRMZM2G105224_T01	GRMZM2G105224_P01	3	1	505	256-279
ZmZFP081	GRMZM2G178729_T01	GRMZM2G178729_P01	3	2	235	60-82, 109-131, zf-C2H2_6: 155-174
ZmZFP082	GRMZM2G000103_T01	GRMZM2G000103_P01	3	2	197	60-82, 110-127
ZmZFP083	GRMZM2G408436_T01	GRMZM2G408436_P01	3	2	302	158-180, 200-222
ZmZFP084	AC194972.2_FGT001	AC194972.2_FGP001	3	2	297	158-180, 200-222
ZmZFP085.1	GRMZM2G702253_T02	GRMZM2G702253_P02	3	1	351	F420_oxidored: 27-91, 140-163
ZmZFP085.2	GRMZM2G702253_T03	GRMZM2G702253_P03	3	2	307	29-52, 96-119
ZmZFP086.1	GRMZM2G177693_T01	GRMZM2G177693_P01	3	3	480	78-100, 121-151, 156-176
ZmZFP086.2	GRMZM2G177693_T02	GRMZM2G177693_P02	3	3	193	78-100, 121-151, 156-176
ZmZFP086.3	GRMZM2G177693_T03	GRMZM2G177693_P03	3	3	146	31-53, 74-104, 109-129
ZmZFP086.4	GRMZM2G177693_T04	GRMZM2G177693_P04	3	3	480	78-100, 121-151, 156-176
ZmZFP086.5	GRMZM2G177693_T05	GRMZM2G177693_P05	3	3	433	31-53, 74-104, 109-129
ZmZFP087	GRMZM2G058868_T01	GRMZM2G058868_P01	4	1	315	71-93
ZmZFP088	GRMZM2G359589_T01	GRMZM2G359589_P01	4	1	926	100-122, RTT: 457-607, RTT: 737-890
ZmZFP089	GRMZM2G151639_T01	GRMZM2G151639_P01	4	1	314	117-139
ZmZFP090	GRMZM2G459614_T01	GRMZM2G459614_P01	4	1	282	95-117
ZmZFP091	GRMZM2G417402_T01	GRMZM2G417402_P01	4	1	458	ZnF-U1: 70-104, ZnF-U1: 142-176, 299-323
ZmZFP092.1	GRMZM2G028766_T01	GRMZM2G028766_P01	4	2	416	6-30, 43-67, UBA: 116-154, PUG: 326-389
ZmZFP092.2	GRMZM2G028766_T02	GRMZM2G028766_P02	4	2	416	6-30, 43-67, UBA: 116-154, PUG: 326-389
ZmZFP093	GRMZM2G140016_T01	GRMZM2G140016_P01	4	4	320	67-91, 97-121, 127-152, 191-216
ZmZFP094	GRMZM2G315079_T01	GRMZM2G315079_P01	4	2	497	207-229, 312-334
ZmZFP095	GRMZM2G114660_T01	GRMZM2G114660_P01	4	3	339	4-26, SCOT: 30-68, 188-208, 258-279
ZmZFP096	GRMZM2G172427_T01	GRMZM2G172427_P01	4	4	1601	930-953, 964-987, 998-1021, 1065-1088, Per-SET: 1305-1437, SET: 1445-1584, Post-SET: 1585-1601
ZmZFP097	GRMZM2G140033_T01	GRMZM2G140033_P01	4	2	330	131-153, 231-253
ZmZFP098	GRMZM2G121151_T01	GRMZM2G121151_P01	4	1	306	95-117
ZmZFP099	GRMZM2G132057_T01	GRMZM2G132057_P01	4	2	271	72-94, 182-204
ZmZFP100	GRMZM2G071101_T01	GRMZM2G071101_P01	4	4	415	248-270, 294-327, 332-352, 358-381
ZmZFP101	GRMZM2G028046_T01	GRMZM2G028046_P01	4	1	424	186-209
ZmZFP102	GRMZM2G002815_T01	GRMZM2G002815_P01	5	2	135	43-65, 93-115
ZmZFP103	GRMZM2G002805_T01	GRMZM2G002805_P01	5	2	175	52-74, 115-137
ZmZFP104	GRMZM2G089448_T01	GRMZM2G089448_P01	5	1	280	52-74
ZmZFP105	GRMZM2G035103_T01	GRMZM2G035103_P01	5	2	264	85-107, 173-195
ZmZFP106	GRMZM2G026171_T01	GRMZM2G026171_P01	5	2	378	194-217, 312-334
ZmZFP107	GRMZM2G400281_T01	GRMZM2G400281_P01	5	1	227	74-96
ZmZFP108	GRMZM2G111238_T01	GRMZM2G111238_P01	5	1	328	ZnF-U1, 189-223, 290-314
ZmZFP109	AC234522.1_FGT009	AC234522.1_FGP009	5	1	498	70-92
ZmZFP110	GRMZM2G168920_T01	GRMZM2G168920_P01	5	4	404	4-28, 67-91, 176-199, 227-254
ZmZFP111	AC235548.1_FGT002	AC235548.1_FGP002	5	2	175	60-82, 110-132
ZmZFP112	GRMZM2G006282_T01	GRMZM2G006282_P01	5	1	174	29-51
ZmZFP113	GRMZM2G417574_T01	GRMZM2G417574_P01	5	1	147	39-61
ZmZFP114	GRMZM2G170255_T01	GRMZM2G170255_P01	5	1	94	58-80
ZmZFP115	GRMZM2G012690_T01	GRMZM2G012690_P01	5	2	416	6-30, 43-67, UBA: 116-154, PUG: 326-389
ZmZFP116	GRMZM2G320287_T01	GRMZM2G320287_P01	5	3	508	72-94, 113-143, 148-168
ZmZFP117.1	GRMZM5G885700_T02	GRMZM5G885700_P02	5	5	354	62-86, 91-115, 121-145, 151-176, 220-245
ZmZFP117.2	GRMZM5G885700_T01	GRMZM5G885700_P01	5	5	349	62-86, 91-115, 121-145, 151-176, 215-240
ZmZFP118.1	GRMZM2G023988_T01	GRMZM2G023988_P01	5	3	513	299-321, 349-382, 387-410
ZmZFP118.2	GRMZM2G023988_T02	GRMZM2G023988_P02	5	3	513	299-321, 349-382, 387-410
ZmZFP118.3	GRMZM2G023988_T03	GRMZM2G023988_P03	5	3	513	299-321, 349-382, 387-410
ZmZFP118.4	GRMZM2G023988_T04	GRMZM2G023988_P04	5	3	513	299-321, 349-382, 387-410
ZmZFP119	GRMZM2G090595_T01	GRMZM2G090595_P01	5	3	385	94-116, 136-166, 171-191
ZmZFP120.1	GRMZM2G125432_T01	GRMZM2G125432_P01	5	2	1461	855-878, 910-933, Pre-SET: 1149-1275, SET: 1307-1444
ZmZFP120.2	GRMZM2G125432_T02	GRMZM2G125432_P02	5	2	1461	855-878, 910-933, Pre-SET: 1149-1275, SET: 1307-1444
ZmZFP121	GRMZM2G127846_T01	GRMZM2G127846_P01	5	2	336	13-37, 42-62, EXOⅢ: 116-291
ZmZFP122.1	GRMZM2G085945_T01	GRMZM2G085945_P01	5	1	284	80-102
ZmZFP122.2	GRMZM2G085945_T02	GRMZM2G085945_P02	5	1	284	80-102
ZmZFP123	GRMZM2G344974_T01	GRMZM2G344974_P01	5	1	183	54-76
ZmZFP124.1	GRMZM2G050939_T01	GRMZM2G050939_P01	6	5	226	21-45, 53-78, 81-102, 111-136, 142-168
ZmZFP124.2	GRMZM2G050939_T02	GRMZM2G050939_P02	6	9	369	23-45, 70-92, 98-122, 127-152, 164-188, 196-221, 224-245, 254-279, 285-311
ZmZFP124.3	GRMZM2G050939_T03	GRMZM2G050939_P03	6	9	369	23-45, 70-92, 98-122, 127-152, 164-188, 196-221, 224-245, 254-279, 285-311
ZmZFP124.4	GRMZM2G050939_T04	GRMZM2G050939_P04	6	5	226	21-45, 53-78, 81-102, 111-136, 142-168
ZmZFP124.5	GRMZM2G050939_T05	GRMZM2G050939_P05	6	5	226	21-45, 53-78, 81-102, 111-136, 142-168
ZmZFP124.6	GRMZM2G050939_T06	GRMZM2G050939_P06	6	2	113	23-45, 70-92
ZmZFP124.7	GRMZM2G050939_T07	GRMZM2G050939_P07	6	2	153	23-45, 70-92
ZmZFP125	GRMZM2G001205_T01	GRMZM2G001205_P01	6	2	208	50-72, 93-115
ZmZFP126.1	GRMZM2G175000_T01	GRMZM2G175000_P01	6	5	382	91-115, 120-144, 150-174, 180-204, 243-268
ZmZFP126.2	GRMZM2G175000_T02	GRMZM2G175000_P02	6	4	187	66-90, 95-119, 125-149, 155-179
ZmZFP127.1	GRMZM2G086277_T01	GRMZM2G086277_P01	6	1	404	152-175
ZmZFP127.2	GRMZM2G086277_T02	GRMZM2G086277_P02	6	1	404	152-175
ZmZFP128	GRMZM2G307402_T01	GRMZM2G307402_P01	6	2	246	98-120, 150-172
ZmZFP129	GRMZM2G318592_T01	GRMZM2G318592_P01	6	1	321	ZnF-U1: 196-230, 280-304
ZmZFP130	GRMZM2G016744_T01	GRMZM2G016744_P01	6	1	266	89-111
ZmZFP131	GRMZM2G435357_T01	GRMZM2G435357_P01	6	4	398	189-211, 235-268, 273-293, 299-321
ZmZFP132	GRMZM2G000836_T01	GRMZM2G000836_P01	6	4	392	213-235, 261-294, 299-319, 325-347
ZmZFP133	AC206217.2_FGT006	AC206217.2_FGP006	6	2	186	32-54, 90-112, EGF: 122-175
ZmZFP134.1	GRMZM2G159032_T01	GRMZM2G159032_P01	6	1	300	274-297
ZmZFP134.2	GRMZM2G159032_T03	GRMZM2G159032_P03	6	1	259	233-256
ZmZFP134.3	GRMZM2G159032_T04	GRMZM2G159032_P04	6	1	259	233-256
ZmZFP135	GRMZM2G000126_T01	GRMZM2G000126_P01	7	1	295	68-90
ZmZFP136	GRMZM2G059088_T01	GRMZM2G059088_P01	7	1	208	51-73
ZmZFP137	GRMZM2G443109_T01	GRMZM2G443109_P01	7	1	102	25-47
ZmZFP138.1	GRMZM2G061996_T01	GRMZM2G061996_P01	7	2	429	44-67, 99-119, CMAS: 263-355
ZmZFP138.2	GRMZM2G061996_T03	GRMZM2G061996_P03	7	1	112	44-67
ZmZFP139	GRMZM2G150011_T01	GRMZM2G150011_P01	7	4	376	191-213, 244-276, 281-301, 307-329
ZmZFP140	AC198081.2_FGT005	AC198081.2_FGP005	7	2	121	12-34, 58-80
ZmZFP141	GRMZM2G003927_T01	GRMZM2G003927_P01	7	1	175	46-68
ZmZFP142	GRMZM2G093838_T01	GRMZM2G093838_P01	7	1	466	ZnF-U1: 174-208, ZnF-U1: 242-273, ZnF-U1: 305-339, ZnF-U1: 347-381, ZnF-U1: 397-431, 435-459
ZmZFP143	GRMZM2G381638_T01	GRMZM2G381638_P01	7	2	267	176-198, 241-265
ZmZFP144	GRMZM2G160364_T01	GRMZM2G160364_P01	7	1	565	ZnF-U1: 420-454, ZnF-U1: 492-526, 533-557
ZmZFP145	GRMZM2G120794_T01	GRMZM2G120794_P01	7	1	153	25-47
ZmZFP146	GRMZM2G150776_T01	GRMZM2G150776_P01	7	1	109	25-47
ZmZFP147	GRMZM2G166782_T01	GRMZM2G166782_P01	7	1	153	25-47
ZmZFP148	GRMZM2G108818_T01	GRMZM2G108818_P01	7	1	185	83-105
ZmZFP149	GRMZM2G128212_T01	GRMZM2G128212_P01	7	1	293	97-119
ZmZFP150	GRMZM2G141031_T01	GRMZM2G141031_P01	7	3	481	50-72, 92-122, 128-155
ZmZFP151	GRMZM2G084014_T01	GRMZM2G084014_P01	7	4	439	265-287, 311-344, 349-369, 375-396
ZmZFP152	GRMZM2G357688_T01	GRMZM2G357688_P01	7	1	177	46-68
ZmZFP153	GRMZM2G042666_T01	GRMZM2G042666_P01	7	3	518	57-79, 98-128, 133-153
ZmZFP154	GRMZM2G081782_T01	GRMZM2G081782_P01	7	2	290	zf-AN1: 13-55, zf-AN1: 101-145, 224-247, 261-284
ZmZFP155	GRMZM2G058197_T01	GRMZM2G058197_P01	7	3	815	62-84, 105-135, 140-160, RTT: 508-563, RTT: 568-625
ZmZFP156	GRMZM2G089557_T01	GRMZM2G089557_P01	7	2	219	95-117, 154-176
ZmZFP157	AC185108.3_FGT011	AC185108.3_FGP011	7	2	198	43-65, 107-129
ZmZFP158	GRMZM2G008712_T01	GRMZM2G008712_P01	7	1	178	58-80
ZmZFP159	GRMZM2G088112_T01	GRMZM2G088112_P01	8	1	207	23-45
ZmZFP160	GRMZM2G133552_T01	GRMZM2G133552_P01	8	1	269	74-96
ZmZFP161	GRMZM2G151309_T01	GRMZM2G151309_P01	8	3	437	74-96, 116-146, 151-171
ZmZFP162	GRMZM5G896826_T01	GRMZM5G896826_P01	8	1	94	58-80
ZmZFP163	GRMZM2G027960_T01	GRMZM2G027960_P01	8	4	394	203-225, 251-284, 290-313, 316-338
ZmZFP164	GRMZM2G327741_T01	GRMZM2G327741_P01	8	1	247	71-93
ZmZFP165.1	GRMZM2G380515_T01	GRMZM2G380515_P01	8	2	201	126-148, 172-194
ZmZFP165.2	GRMZM2G380515_T02	GRMZM2G380515_P02	8	9	476	126-148, 172-194, 200-224, 229-254, 262-286, 294-319, 322-343, 352-377, 383-409
ZmZFP165.3	GRMZM2G380515_T03	GRMZM2G380515_P03	8	4	215	33-58, 61-82, 91-116, 122-148
ZmZFP165.4	GRMZM2G380515_T04	GRMZM2G380515_P04	8	9	374	24-46, 70-92, 98-122, 127-152, 160-184, 192-217, 220-241, 250-275, 281-307
ZmZFP166.1	GRMZM2G141066_T01	GRMZM2G141066_P01	8	1	441	ZnF-U1: 149-183, ZnF-U1: 217-248, ZnF-U1: 280-314, ZnF-U1: 322-356, ZnF-U1: 372-406, 410-434
ZmZFP166.2	GRMZM2G141066_T02	GRMZM2G141066_P02	8	2	283	217-241, 252-276
ZmZFP167	GRMZM2G100146_T01	GRMZM2G100146_P01	8	1	303	277-300
ZmZFP168	GRMZM2G027333_T01	GRMZM2G027333_P01	8	3	468	83-105, 126-156, 161-181
ZmZFP169.1	GRMZM5G898314_T01	GRMZM5G898314_P01	8	1	281	260-281
ZmZFP169.2	GRMZM5G898314_T02	GRMZM5G898314_P02	8	1	285	259-283
ZmZFP170	AC183950.2_FGT002	AC183950.2_FGP002	8	2	138	56-78, 103-123
ZmZFP171.1	GRMZM2G075956_T01	GRMZM2G075956_P01	8	3	519	278-300, 327-360, 365-387
ZmZFP171.2	GRMZM2G075956_T02	GRMZM2G075956_P02	8	3	519	278-300, 327-360, 365-387
ZmZFP172	GRMZM2G112799_T01	GRMZM2G112799_P01	8	2	184	54-76, 101-123
ZmZFP173	AC205250.3_FGT004	AC205250.3_FGP004	8	2	211	59-81, 120-142
ZmZFP174	GRMZM2G139160_T01	GRMZM2G139160_P01	8	1	501	253-276, SCOT: 304-476
ZmZFP175	GRMZM2G159402_T01	GRMZM2G159402_P01	9	1	303	72-94
ZmZFP176	GRMZM2G338056_T01	GRMZM2G338056_P01	9	2	178	56-78, 107-129
ZmZFP177	GRMZM2G436344_T01	GRMZM2G436344_P01	9	4	398	189-211, 235-268, 273-293, 299-321
ZmZFP178.1	GRMZM2G054093_T01	GRMZM2G054093_P01	9	1	497	ZnF-U1: 207-241, 291-315
ZmZFP178.2	GRMZM2G054093_T02	GRMZM2G054093_P02	9	2	390	103-127, 184-208
ZmZFP179	GRMZM2G152214_T01	GRMZM2G152214_P01	9	3	340	4-26, 215-235, 270-292
ZmZFP180	GRMZM2G026952_T01	GRMZM2G026952_P01	9	1	396	ZnF-U1: 76-110, 283-307
ZmZFP181	GRMZM2G161255_T01	GRMZM2G161255_P01	9	1	130	28-50
ZmZFP182	GRMZM2G345155_T01	GRMZM2G345155_P01	9	1	141	28-50
ZmZFP183	AC201740.3_FGT003	AC201740.3_FGP003	9	1	131	30-52
ZmZFP184	GRMZM2G372952_T01	GRMZM2G372952_P01	9	3	379	14-36, 237-259, 314-336
ZmZFP185	GRMZM2G105092_T01	GRMZM2G105092_P01	9	2	189	45-67, 101-123
ZmZFP186	GRMZM2G113860_T01	GRMZM2G113860_P01	9	2	225	90-112, 142-164
ZmZFP187	GRMZM2G112251_T01	GRMZM2G112251_P01	9	2	199	56-78, 104-126
ZmZFP188.1	GRMZM2G165355_T01	GRMZM2G165355_P01	9	1	212	66-88
ZmZFP188.2	GRMZM2G165355_T03	GRMZM2G165355_P03	9	1	212	66-88
ZmZFP189	GRMZM2G074032_T01	GRMZM2G074032_P01	9	3	448	82-104, 149-179, 185-212
ZmZFP190	GRMZM2G004157_T01	GRMZM2G004157_P01	9	3	441	46-69, 70-100, 101-130
ZmZFP191.1	GRMZM2G456241_T03	GRMZM2G456241_P03	9	3	441	46-69, 70-100, 101-130
ZmZFP191.2	GRMZM2G456241_T01	GRMZM2G456241_P01	9	3	575	RING: 5-45, 108-143, 194-217, 218-248
ZmZFP192	AC149818.2_FGT008	AC149818.2_FGP008	9	4	551	440-462, 463-487, 493-517, 523-545
ZmZFP193	AC149475.2_FGT005	AC149475.2_FGP005	9	4	1522	JmjN: 28-61, JmjC: 221-418, 1412-1434, 1435-1459, 1465-1489, 1495-1521
ZmZFP194.1	GRMZM2G068710_T07	GRMZM2G068710_P07	10	4	467	207-229, 257-290, 295-317, 324-348
ZmZFP194.2	GRMZM2G068710_T08	GRMZM2G068710_P08	10	3	467	207-229, 257-290, 295-317
ZmZFP195	GRMZM2G130127_T01	GRMZM2G130127_P01	10	2	604	DnaJ: 11-72, 300-324, 569-593
ZmZFP196	GRMZM2G170027_T01	GRMZM2G170027_P01	10	1	466	DnaJ: 11-72, 297-321
ZmZFP197	GRMZM2G012879_T01	GRMZM2G012879_P01	10	1	466	DnaJ: 11-72, 297-321
ZmZFP198	GRMZM2G047889_T01	GRMZM2G047889_P01	10	1	466	DnaJ: 11-72, 297-321
ZmZFP199	GRMZM2G302883_T01	GRMZM2G302883_P01	10	1	466	DnaJ: 11-72, 297-321
ZmZFP200	GRMZM2G431157_T01	GRMZM2G431157_P01	10	4	1142	JmjC: 1-91, 1023-1045, 1046-1070, 1076-1100, 1106-1132
ZmZFP201	GRMZM2G089721_T01	GRMZM2G089721_P01	10	2	366	146-168, 270-292
ZmZFP202	GRMZM2G158141_T01	GRMZM2G158141_P01	10	1	512	243-266
ZmZFP203	GRMZM2G137736_T01	GRMZM2G137736_P01	10	1	227	85-107
ZmZFP204	GRMZM2G149204_T01	GRMZM2G149204_P01	10	1	94	58-80
ZmZFP205	GRMZM2G074793_T01	GRMZM2G074793_P01	10	1	162	46-68
ZmZFP206	AC198506.3_FGT001	AC198506.3_FGP001	10	3	378	61-83, 253-276, 328-350
ZmZFP207	GRMZM2G086530_T01	GRMZM2G086530_P01	10	1	194	74-96
ZmZFP208.1	GRMZM5G884137_T01	GRMZM5G884137_P01	10	3	599	85-107, 127-157, 162-182
ZmZFP208.2	GRMZM5G884137_T02	GRMZM5G884137_P02	10	3	599	85-107, 127-157, 162-182
ZmZFP209	GRMZM2G402027_T01	GRMZM2G402027_P01	10	4	803	29-51, 109-129, 295-317, 420-442, SEC14: 699-746
ZmZFP210	GRMZM2G136494_T01	GRMZM2G136494_P01	10	1	419	175-198
ZmZFP211	GRMZM2G038291_T01	GRMZM2G038291_P01	Unknown	2	330	131-153, 231-253
ZmZFP212.1	GRMZM2G100620_T01	GRMZM2G100620_P01	1	1	317	52-76, CactinC_cactus: 89-216
ZmZFP212.2	GRMZM2G100620_T02	GRMZM2G100620_P02	1	1	168	52-76
ZmZFP213.1	GRMZM2G131623_T01	GRMZM2G131623_P01	1	1	517	47-71
ZmZFP213.2	GRMZM2G131623_T02	GRMZM2G131623_P02	1	1	509	47-71
ZmZFP213.3	GRMZM2G131623_T03	GRMZM2G131623_P03	1	1	509	47-71
ZmZFP214	GRMZM2G132780_T01	GRMZM2G132780_P01	1	1	304	81-106
ZmZFP215	GRMZM2G491632_T01	GRMZM2G491632_P01	1	1	124	64-88
ZmZFP216.1	GRMZM5G821828_T01	GRMZM5G821828_P01	1	1	517	47-71
ZmZFP216.2	GRMZM5G821828_T02	GRMZM5G821828_P02	1	1	517	47-71
ZmZFP217.1	GRMZM2G044126_T01	GRMZM2G044126_P01	2	1	444	CHROMO: 71-131, 202-228
ZmZFP217.2	GRMZM2G044126_T02	GRMZM2G044126_P02	2	1	304	CHROMO: 71-131, 202-228
ZmZFP218	GRMZM2G048411_T01	GRMZM2G048411_P01	2	1	1176	347-370
ZmZFP219	GRMZM2G106881_T01	GRMZM2G106881_P01	2	1	673	71-95, ANK: 422-451, ANK: 455-485
ZmZFP220.1	GRMZM2G134761_T01	GRMZM2G134761_P01	2	1	226	DUF1644: 37-179, 125-149
ZmZFP220.2	GRMZM2G134761_T02	GRMZM2G134761_P02	2	1	226	125-149
ZmZFP220.3	GRMZM2G134761_T03	GRMZM2G134761_P03	2	1	161	60-84
ZmZFP220.4	GRMZM2G134761_T04	GRMZM2G134761_P04	2	1	226	125-149
ZmZFP220.5	GRMZM2G134761_T05	GRMZM2G134761_P05	2	1	226	125-149
ZmZFP221.1	GRMZM2G159041_T01	GRMZM2G159041_P01	2	2	199	13-33, 39-61, Transmembrane region: 175-194
ZmZFP221.2	GRMZM2G159041_T02	GRMZM2G159041_P02	2	2	132	82-102, 108-130
ZmZFP221.3	GRMZM2G159041_T03	GRMZM2G159041_P03	2	2	131	13-33, 39-61
ZmZFP222.1	GRMZM2G051458_T01	GRMZM2G051458_P01	3	1	201	82-106
ZmZFP222.2	GRMZM2G051458_T02	GRMZM2G051458_P02	3	1	114	82-110
ZmZFP223	GRMZM2G097258_T01	GRMZM2G097258_P01	3	1	470	IPPT: 79-364, 421-446
ZmZFP224	GRMZM2G178227_T01	GRMZM2G178227_P01	3	1	504	SF3a60_bindingd: 84-105, Telomere_Sde2_2: 238-297, 409-434
ZmZFP225.1	GRMZM2G041269_T01	GRMZM2G041269_P01	4	1	344	DUF1644: 49-211, 157-181
ZmZFP225.2	GRMZM2G041269_T02	GRMZM2G041269_P02	4	1	344	DUF1644: 49-211, 157-181
ZmZFP225.3	GRMZM2G041269_T03	GRMZM2G041269_P03	4	1	344	DUF1644: 49-211, 157-181
ZmZFP226	GRMZM2G117441_T01	GRMZM2G117441_P01	4	1	423	26-50, Kin17_mid: 52-178, KOW: 365-392
ZmZFP227	GRMZM2G377165_T01	GRMZM2G377165_P01	4	1	522	DUF3546: 2-93, 303-328
ZmZFP228	AC208539.3_FGT003	AC208539.3_FGP003	5	1	177	13-35
ZmZFP229	AC197118.3_FGT005	AC197118.3_FGP005	5	1	424	26-50, Kin17_mid: 52-178, KOW: 365-392
ZmZFP230	GRMZM2G007835_T01	GRMZM2G007835_P01	5	1	70	35-58
ZmZFP231	GRMZM2G026396_T01	GRMZM2G026396_P01	5	1	430	195-218, SCOP: 291-401
ZmZFP232.1	GRMZM2G160273_T01	GRMZM2G160273_P01	5	2	237	51-73, 80-101, Di19_C: 121-234
ZmZFP232.2	GRMZM2G160273_T02	GRMZM2G160273_P02	5	2	119	51-73, 80-101
ZmZFP232.3	GRMZM2G160273_T04	GRMZM2G160273_P04	5	1	211	51-73
ZmZFP232.4	GRMZM2G160273_T05	GRMZM2G160273_P05	5	2	239	51-73, 80-101
ZmZFP233	GRMZM2G168890_T01	GRMZM2G168890_P01	5	1	317	133-160
ZmZFP234	GRMZM5G817439_T01	GRMZM5G817439_P01	5	1	742	DUF3546: 212-305, ARS2: 441-638, 516-541
ZmZFP235	GRMZM5G852833_T01	GRMZM5G852833_P01	5	1	347	DUF1644: 53-215, 161-185
ZmZFP236.1	GRMZM2G038284_T01	GRMZM2G038284_P01	6	1	203	42-64
ZmZFP236.2	GRMZM2G038284_T02	GRMZM2G038284_P02	6	2	229	42-64, 71-92, Di19_C: 112-226
ZmZFP236.3	GRMZM2G038284_T03	GRMZM2G038284_P03	6	1	78	42-64
ZmZFP236.4	GRMZM2G038284_T04	GRMZM2G038284_P04	6	1	182	24-45
ZmZFP236.5	GRMZM2G038284_T05	GRMZM2G038284_P05	6	2	203	42-64, 71-92
ZmZFP236.6	GRMZM2G038284_T06	GRMZM2G038284_P06	6	1	95	42-64
ZmZFP237	GRMZM2G061545_T01	GRMZM2G061545_P01	6	3	207	46-79, 84-104, 110-132
ZmZFP238.1	GRMZM2G156099_T01	GRMZM2G156099_P01	6	1	710	DUF3546: 180-265, ARS2: 409-607, 484-509
ZmZFP238.2	GRMZM2G156099_T02	GRMZM2G156099_P02	6	1	743	484-509
ZmZFP239	GRMZM2G140288_T01	GRMZM2G140288_P01	7	1	956	Amino_oxidase: 75-472, CHROMO: 583-643, 714-740
ZmZFP240.1	GRMZM2G144645_T01	GRMZM2G144645_P01	7	1	249	144-169
ZmZFP240.2	GRMZM2G144645_T02	GRMZM2G144645_P02	7	1	249	144-169
ZmZFP241.1	GRMZM2G157422_T01	GRMZM2G157422_P01	7	1	388	334-357
ZmZFP241.2	GRMZM2G157422_T02	GRMZM2G157422_P02	7	1	596	334-357
ZmZFP241.3	GRMZM2G157422_T03	GRMZM2G157422_P03	7	1	626	334-357
ZmZFP242	GRMZM2G024655_T01	GRMZM2G024655_P01	8	1	166	6-31, ZnF-C3H: 62-87
ZmZFP243	GRMZM2G053574_T01	GRMZM2G053574_P01	8	2	567	DFD1: 66-257, 454-476, 542-564
ZmZFP244	GRMZM2G061684_T01	GRMZM2G061684_P01	8	1	866	Act-Frag_cataly: 71-362, DSPc: 639-781, 798-822
ZmZFP245.1	GRMZM2G170632_T01	GRMZM2G170632_P01	8	1	251	zf-LYAR: 30-57, 94-118
ZmZFP245.2	GRMZM2G170632_T02	GRMZM2G170632_P02	8	1	298	94-118
ZmZFP245.3	GRMZM2G170632_T04	GRMZM2G170632_P04	8	1	294	94-118
ZmZFP246	GRMZM2G139406_T01	GRMZM2G139406_P01	9	1	176	37-59
ZmZFP247	GRMZM2G307906_T01	GRMZM2G307906_P01	9	1	323	52-76
* Bold indicated the C2H2-ZF motif.
