# Supplementary material for: In Silico Functional Prediction and Expression Analysis of C2H2 Zinc-Finger Family Transcription Factor Revealed Regulatory Role of ZmZFP126 in Maize Growth
Source: Front Genet. 2021 Nov 5;12:770427. doi: 10.3389/fgene.2021.770427 (PMC8602080; doi:10.3389/fgene.2021.770427)
Supplement: Supplementary file 2 [file Table4.XLS]

## Sheet: Sheet1
Supplementary Table 4 The probe set of maize C2H2-ZF genes on the maize GPL14913 GeneChip
Gene name	Gene ID	Probe
ZmZFP082	GRMZM2G000103_T01	P_OptiV1S21922
ZmZFP135	GRMZM2G000126_T01	P_OptiV1S33847
ZmZFP125	GRMZM2G001205_T01	P_OptiV1S21096
ZmZFP044	GRMZM2G003234_T01	P_OptiV1S19072
ZmZFP141	GRMZM2G003927_T01	P_OptiV1S26722
ZmZFP112	GRMZM2G006282_T01	P_OptiV1S18066
ZmZFP230	GRMZM2G007835_T01	P_OptiV1S32249
ZmZFP130	GRMZM2G016744_T01	P_OptiV1S25919
ZmZFP056	GRMZM2G021587_T01	P_OptiV1C03776
ZmZFP060	GRMZM2G022213_T01	P_OptiV1S24463
ZmZFP118.1	GRMZM2G023988_T01	P_OptiV1C07102
ZmZFP242	GRMZM2G024655_T01	P_OptiV1C05429
ZmZFP106	GRMZM2G026171_T01	P_OptiV1S23114
ZmZFP231	GRMZM2G026396_T01	P_OptiV1S33428
ZmZFP168	GRMZM2G027333_T01	P_OptiV1C02432
ZmZFP163	GRMZM2G027960_T01	P_OptiV1S24252
ZmZFP101	GRMZM2G028046_T01	P_OptiV1S21338
ZmZFP092.1	GRMZM2G028766_T01	P_OptiV1C10544
ZmZFP059.1	GRMZM2G032042_T01	P_OptiV1C02192
ZmZFP053	GRMZM2G037574_T01	P_OptiV1S24793
ZmZFP211	GRMZM2G038291_T01	P_OptiV1C13223
ZmZFP225.1	GRMZM2G041269_T01	P_OptiV1C11653
ZmZFP218	GRMZM2G048411_T01	P_OptiV1S27367
ZmZFP124.2	GRMZM2G050939_T02	P_OptiV1C08974
ZmZFP124.7	GRMZM2G050939_T07	P_OptiV1S18803
ZmZFP222.1	GRMZM2G051458_T01	P_OptiV1C06367
ZmZFP222.2	GRMZM2G051458_T02	P_OptiV1S28394
ZmZFP243	GRMZM2G053574_T01	P_OptiV1S31331
ZmZFP178.1	GRMZM2G054093_T01	P_OptiV1C17431
ZmZFP155	GRMZM2G058197_T01	P_OptiV1S29277
ZmZFP087	GRMZM2G058868_T01	P_OptiV1C01440
ZmZFP136	GRMZM2G059088_T01	P_OptiV1S25514
ZmZFP237	GRMZM2G061545_T01	P_OptiV1S24020
ZmZFP029	GRMZM2G061626_T01	P_OptiV1S26302
ZmZFP244	GRMZM2G061684_T01	P_OptiV1S27165
ZmZFP028	GRMZM2G061897_T01	P_OptiV1S30373
ZmZFP138.1	GRMZM2G061996_T01	P_OptiV1C06931
ZmZFP194.1	GRMZM2G068710_T07	P_OptiV1C15880
ZmZFP012	GRMZM2G069176_T01	P_OptiV1S22995
ZmZFP100	GRMZM2G071101_T01	P_OptiV1S29758
ZmZFP189	GRMZM2G074032_T01	P_OptiV1S31834
ZmZFP205	GRMZM2G074793_T01	P_OptiV1S24952
ZmZFP043	GRMZM2G075551_T03	P_OptiV1S28264
ZmZFP171.1	GRMZM2G075956_T01	P_OptiV1C11769
ZmZFP072	GRMZM2G079807_T01	P_OptiV1S33174
ZmZFP154	GRMZM2G081782_T01	P_OptiV1S28941
ZmZFP025	GRMZM2G082686_T01	P_OptiV1S20024
ZmZFP151	GRMZM2G084014_T01	P_OptiV1S33037
ZmZFP127.1	GRMZM2G086277_T01	P_OptiV1C17120
ZmZFP073	GRMZM2G086835_T01	P_OptiV1C04148
ZmZFP159	GRMZM2G088112_T01	P_OptiV1S33074
ZmZFP104	GRMZM2G089448_T01	P_OptiV1S24212
ZmZFP156	GRMZM2G089557_T01	P_OptiV1S22624
ZmZFP201	GRMZM2G089721_T01	P_OptiV1S33137
ZmZFP032	GRMZM2G090332_T01	P_OptiV1C04624
ZmZFP119	GRMZM2G090595_T01	P_OptiV1C12328
ZmZFP007.1	GRMZM2G093305_T01	P_OptiV1C02130
ZmZFP142	GRMZM2G093838_T01	P_OptiV1C13486
ZmZFP223	GRMZM2G097258_T01	P_OptiV1S29820
ZmZFP167	GRMZM2G100146_T01	P_OptiV1C07999
ZmZFP022	GRMZM2G104516_T01	P_OptiV1S30371
ZmZFP185	GRMZM2G105092_T01	P_OptiV1S30650
ZmZFP080	GRMZM2G105224_T01	P_OptiV1C07312
ZmZFP011	GRMZM2G106026_T01	P_OptiV1S25380
ZmZFP219	GRMZM2G106881_T01	P_OptiV1S19715
ZmZFP039	GRMZM2G107129_T01	P_OptiV1S25262
ZmZFP148	GRMZM2G108818_T01	P_OptiV1S21631
ZmZFP108	GRMZM2G111238_T01	P_OptiV1S30290
ZmZFP187	GRMZM2G112251_T01	P_OptiV1S29357
ZmZFP095	GRMZM2G114660_T01	P_OptiV1S33995
ZmZFP014	GRMZM2G114667_T01	P_OptiV1S25000
ZmZFP098	GRMZM2G121151_T01	P_OptiV1S25149
ZmZFP021	GRMZM2G123094_T02	P_OptiV1C00796
ZmZFP121	GRMZM2G127846_T01	P_OptiV1S31698
ZmZFP149	GRMZM2G128212_T01	P_OptiV1S22697
ZmZFP033.1	GRMZM2G129261_T01	P_OptiV1C09557
ZmZFP195	GRMZM2G130127_T01	P_OptiV1S19902
ZmZFP099	GRMZM2G132057_T01	P_OptiV1C02523
ZmZFP035	GRMZM2G132756_T01	P_OptiV1S21708
ZmZFP160	GRMZM2G133552_T01	P_OptiV1S27573
ZmZFP220.1	GRMZM2G134761_T01	P_OptiV1C11994
ZmZFP210	GRMZM2G136494_T01	P_OptiV1C03015
ZmZFP203	GRMZM2G137736_T01	P_OptiV1S20106
ZmZFP174	GRMZM2G139160_T01	P_OptiV1C05145
ZmZFP246	GRMZM2G139406_T01	P_OptiV1S34524
ZmZFP239	GRMZM2G140288_T01	P_OptiV1C08801
ZmZFP150	GRMZM2G141031_T01	P_OptiV1C13451
ZmZFP048.1	GRMZM2G142502_T02	P_OptiV1C14213
ZmZFP069	GRMZM2G143723_T01	P_OptiV1C15324
ZmZFP139	GRMZM2G150011_T01	P_OptiV1S33084
ZmZFP161	GRMZM2G151309_T01	P_OptiV1C05956
ZmZFP089	GRMZM2G151639_T01	P_OptiV1S24821
ZmZFP179	GRMZM2G152214_T01	P_OptiV1C00809
ZmZFP057	GRMZM2G153575_T01	P_OptiV1S18825
ZmZFP238.1	GRMZM2G156099_T01	P_OptiV1S31590
ZmZFP238.2	GRMZM2G156099_T02	P_OptiV1S24304
ZmZFP006.1	GRMZM2G157197_T01	P_OptiV1C13362
ZmZFP202	GRMZM2G158141_T01	P_OptiV1S26257
ZmZFP221.1	GRMZM2G159041_T01	P_OptiV1C01631
ZmZFP221.3	GRMZM2G159041_T03	P_OptiV1S22891
ZmZFP175	GRMZM2G159402_T01	P_OptiV1C01711
ZmZFP232.1	GRMZM2G160273_T01	P_OptiV1C07828
ZmZFP232.3	GRMZM2G160273_T04	P_OptiV1S22755
ZmZFP144	GRMZM2G160364_T01	P_OptiV1S18075
ZmZFP181	GRMZM2G161255_T01	P_OptiV1C06376
ZmZFP188.1	GRMZM2G165355_T01	P_OptiV1C04122
ZmZFP233	GRMZM2G168890_T01	P_OptiV1C01913
ZmZFP110	GRMZM2G168920_T01	P_OptiV1C06856
ZmZFP034	GRMZM2G170520_T01	P_OptiV1S27961
ZmZFP245.2	GRMZM2G170632_T02	P_OptiV1C14589
ZmZFP003	GRMZM2G171073_T02	P_OptiV1C14996
ZmZFP096	GRMZM2G172427_T01	P_OptiV1C10730
ZmZFP042.1	GRMZM2G172605_T01	P_OptiV1C16022
ZmZFP126.1	GRMZM2G175000_T01	P_OptiV1C08547
ZmZFP086.1	GRMZM2G177693_T01	P_OptiV1C09932
ZmZFP224	GRMZM2G178227_T01	P_OptiV1C13373
ZmZFP023.1	GRMZM2G179677_T02	P_OptiV1C10458
ZmZFP023.6	GRMZM2G179677_T06	P_OptiV1C10482
