# Supplementary material for: In Silico Functional Prediction and Expression Analysis of C2H2 Zinc-Finger Family Transcription Factor Revealed Regulatory Role of ZmZFP126 in Maize Growth
Source: Front Genet. 2021 Nov 5;12:770427. doi: 10.3389/fgene.2021.770427 (PMC8602080; doi:10.3389/fgene.2021.770427)
Supplement: Supplementary file 4 [file Table5.XLS]

## Sheet: Sheet1
Supplementary Table 5 Expression of C2H2-ZF of B73 inbred line under low temperature, low nitrogen, and low phosphorus
Gene name	Gene ID	B73 control T a	B73 low T b	B73 control N c	B73 low N d	B73 control P e	B73 low P f	log2(B73 Low T/B73 Control T)	log2(B73 Low N/B73 Control N)	log2(B73 Low P/B73 Control P)
ZmZFP082	GRMZM2G000103_T01	1.30578	0.735203	2.11502	2.49727	1.03493	1.34997	-0.828693	0.239685	0.3834
ZmZFP135	GRMZM2G000126_T01	1.00376	0.627468	2.71077	5.31924	1.08603	0.961001	-0.677808	0.972516	-0.176459
ZmZFP125	GRMZM2G001205_T01	1.09592	1.23137	1.32022	0.719343	1.42817	0.601547	0.168119	-0.876027	-1.24742
ZmZFP044	GRMZM2G003234_T01	0.804547	1.24616	0.966935	0.733815	0.950316	1.13381	0.631245	-0.398002	0.254701
ZmZFP141	GRMZM2G003927_T01	0.8838	0.616143	2.7564	2.69118	1.07708	0.984316	-0.520454	-0.0345463	-0.129935
ZmZFP112	GRMZM2G006282_T01	1.16141	0.965535	1.146	0.985955	0.912782	0.765721	-0.266482	-0.217018	-0.253453
ZmZFP230	GRMZM2G007835_T01	0.869847	0.974563	1.06296	1.02833	1.05736	0.995388	0.163994	-0.0477872	-0.0871339
ZmZFP130	GRMZM2G016744_T01	1.08801	0.64322	1.62552	2.71742	0.54998	0.860039	-0.758302	0.741336	0.645021
ZmZFP056	GRMZM2G021587_T01	0.768959	0.386181	1.44503	0.453301	1.54531	1.49092	-0.993629	-1.67256	-0.0516857
ZmZFP060	GRMZM2G022213_T01	1.13921	2.61045	1.1992	1.24531	0.880581	0.618892	1.19627	0.0544332	-0.508766
ZmZFP118.1	GRMZM2G023988_T01	0.758499	1.13197	1.03188	0.841461	1.05666	0.985131	0.577612	-0.294302	-0.101119
ZmZFP242	GRMZM2G024655_T01	1.48925	1.49848	0.769354	0.935215	0.835429	1.20512	0.00891727	0.281652	0.528591
ZmZFP106	GRMZM2G026171_T01	0.805797	0.890383	24.829	2.08812	0.92765	1.08907	0.144009	-3.57175	0.231449
ZmZFP231	GRMZM2G026396_T01	1.36749	0.965967	1.04199	1.83725	0.91083	0.914311	-0.501483	0.818207	0.00550333
ZmZFP168	GRMZM2G027333_T01	0.837403	0.920807	1.34546	0.974079	1.33496	0.980045	0.136977	-0.465993	-0.445873
ZmZFP163	GRMZM2G027960_T01	0.884091	1.15492	1.02834	0.95153	1.06705	0.641117	0.385522	-0.112	-0.734964
ZmZFP101	GRMZM2G028046_T01	1.07309	11.2325	1.35144	0.583745	0.555496	0.626089	3.38783	-1.21109	0.17259
ZmZFP092.1	GRMZM2G028766_T01	1.00408	1.23734	1.06933	0.895818	1.09876	0.703976	0.301365	-0.255431	-0.642284
ZmZFP059.1	GRMZM2G032042_T01	1.30616	1.10882	1.10353	1.27274	0.856137	0.842102	-0.236306	0.205818	-0.0238468
ZmZFP053	GRMZM2G037574_T01	1.535	0.717389	1.12232	1.27046	0.944205	2.80924	-1.09741	0.178858	1.57301
ZmZFP211	GRMZM2G038291_T01	1.25966	1.06429	0.785305	0.870761	0.989441	0.875919	-0.243141	0.149025	-0.175817
ZmZFP225.1	GRMZM2G041269_T01	1.44762	2.46283	1.04984	1.05954	0.638897	0.639637	0.766631	0.0132637	0.00166991
ZmZFP218	GRMZM2G048411_T01	0.716688	0.744716	1.13111	1.11851	1.02182	0.964399	0.0553448	-0.0161621	-0.0834328
ZmZFP124.2	GRMZM2G050939_T02	0.778403	0.623818	1.12526	1.02512	1.37347	1.14315	-0.319392	-0.134465	-0.264801
ZmZFP124.7	GRMZM2G050939_T07	0.922137	0.56191	0.847045	0.919241	1.33218	1.30134	-0.714642	0.118004	-0.0337969
ZmZFP222.1	GRMZM2G051458_T01	0.912462	0.920438	1.09399	0.94258	1.07287	1.21891	0.012556	-0.21491	0.184113
ZmZFP222.2	GRMZM2G051458_T02	0.819931	0.763757	1.05692	0.962784	1.0795	1.07756	-0.10239	-0.134579	-0.00259747
ZmZFP243	GRMZM2G053574_T01	0.881533	1.73826	1.10749	1.09402	1.03358	0.869344	0.979557	-0.0176573	-0.249652
ZmZFP178.1	GRMZM2G054093_T01	0.77963	0.280546	0.985538	1.13781	1.5118	0.884263	-1.47455	0.207282	-0.773723
ZmZFP155	GRMZM2G058197_T01	1.02611	1.17826	0.814045	1.10775	0.551652	0.78629	0.199465	0.444455	0.511302
ZmZFP087	GRMZM2G058868_T01	0.858377	0.200364	1.75115	1.29676	1.06857	1.36389	-2.09899	-0.433387	0.352046
ZmZFP136	GRMZM2G059088_T01	1.27934	1.10454	0.881302	0.683221	0.907883	1.01892	-0.211955	-0.367283	0.166468
ZmZFP237	GRMZM2G061545_T01	0.77954	1.22223	1.02713	1.75888	0.902136	0.409366	0.648816	0.776044	-1.13996
ZmZFP029	GRMZM2G061626_T01	3.43207	1.21677	1.29172	0.938466	1.57335	1.44613	-1.49602	-0.460914	-0.121647
ZmZFP244	GRMZM2G061684_T01	1.41549	1.19554	1.14917	1.29561	0.821704	0.963279	-0.243642	0.17304	0.229335
ZmZFP028	GRMZM2G061897_T01	0.689164	1.26546	2.49679	0.919645	0.63353	0.870652	0.876744	-1.44092	0.458683
ZmZFP138.1	GRMZM2G061996_T01	1.21853	0.760859	0.973028	1.00218	0.976581	1.03055	-0.67944	0.0425923	0.0776077
ZmZFP194.1	GRMZM2G068710_T07	0.729956	0.573665	1.1081	1.11271	1.23314	1.34526	-0.347601	0.00599026	0.125548
ZmZFP012	GRMZM2G069176_T01	1.48532	1.13491	1.29063	1.22744	0.863229	1.72372	-0.388198	-0.0724251	0.997708
ZmZFP100	GRMZM2G071101_T01	1.11892	1.28454	1.0732	1.13439	0.923354	0.618028	0.19915	0.0799952	-0.579211
ZmZFP189	GRMZM2G074032_T01	1.32369	0.808372	1.12001	1.56643	1.07579	0.5845	-0.711474	0.483971	-0.880119
ZmZFP205	GRMZM2G074793_T01	1.09781	0.7192	0.959055	0.581655	1.09141	0.8924	-0.610158	-0.72145	-0.290424
ZmZFP043	GRMZM2G075551_T03	0.865895	1.0691	0.88073	0.98529	1.15324	0.958691	0.304135	0.161849	-0.266551
ZmZFP171.1	GRMZM2G075956_T01	1.01161	0.865641	1.29178	1.13017	0.962825	0.744452	-0.224817	-0.192811	-0.371096
ZmZFP072	GRMZM2G079807_T01	0.921376	0.177145	1.37772	1.92578	0.852867	1.12548	-2.37886	0.483161	0.400145
ZmZFP154	GRMZM2G081782_T01	1.18098	1.16391	1.13067	0.879407	0.949168	0.812412	-0.0210048	-0.36258	-0.224453
ZmZFP025	GRMZM2G082686_T01	0.843676	0.744802	1.14478	0.741509	1.36955	1.29028	-0.179832	-0.62653	-0.0860176
ZmZFP151	GRMZM2G084014_T01	1.5149	1.15153	0.816475	0.954225	0.915912	0.819843	-0.395667	0.22492	-0.159862
ZmZFP127.1	GRMZM2G086277_T01	1.52216	2.57545	0.66227	0.676978	0.773687	1.239	0.758702	0.0316889	0.679354
ZmZFP073	GRMZM2G086835_T01	1.58375	1.30462	0.869208	0.392302	1.27862	0.949919	-0.279718	-1.14774	-0.428712
ZmZFP159	GRMZM2G088112_T01	1.28873	1.52753	1.02777	0.922017	0.773424	0.941616	0.245247	-0.156649	0.283878
ZmZFP104	GRMZM2G089448_T01	1.09241	1.24625	0.880266	1.13943	0.528674	0.537176	0.190074	0.372295	0.0230168
ZmZFP156	GRMZM2G089557_T01	1.23428	1.31309	0.990821	1.22169	0.954036	0.588617	0.0892924	0.302182	-0.696714
ZmZFP201	GRMZM2G089721_T01	1.16214	0.602191	0.929778	1.01106	1.08076	0.87288	-0.948488	0.120908	-0.308189
ZmZFP032	GRMZM2G090332_T01	1.13581	1.0389	0.886747	0.727496	1.04162	0.987138	-0.128663	-0.285584	-0.0774983
ZmZFP119	GRMZM2G090595_T01	0.961288	1.58226	1.50874	1.21327	0.872757	0.824578	0.718942	-0.314439	-0.0819244
ZmZFP007.1	GRMZM2G093305_T01	1.16681	1.53199	0.778894	1.26059	0.759358	0.937111	0.392843	0.694606	0.303439
ZmZFP142	GRMZM2G093838_T01	3.06799	3.0897	0.704092	0.628833	0.757514	1.09082	0.0101763	-0.163087	0.526071
ZmZFP223	GRMZM2G097258_T01	0.662319	0.354217	1.18402	1.18193	1.281	1.02013	-0.902891	-0.00255152	-0.328519
ZmZFP167	GRMZM2G100146_T01	0.632101	1.09834	0.753831	1.05294	1.02376	1.03102	0.797092	0.482111	0.0101986
ZmZFP022	GRMZM2G104516_T01	3.26625	0.660268	1.30018	1.33451	3.14147	1.09894	-2.30651	0.0376043	-1.51532
ZmZFP185	GRMZM2G105092_T01	0.95024	0.662727	1.31317	1.12214	1.12628	0.91861	-0.519877	-0.226794	-0.294039
ZmZFP080	GRMZM2G105224_T01	1.24866	-0.5	0.884495	1.65547	0.853645	0.749706	#NUM!	0.904314	-0.18731
ZmZFP011	GRMZM2G106026_T01	0.630025	0.944114	1.70068	1.07999	0.860939	2.15006	0.583552	-0.655094	1.32039
ZmZFP219	GRMZM2G106881_T01	0.76384	0.807985	1.10925	1.01902	1.28408	1.02769	0.0810593	-0.122404	-0.321319
ZmZFP039	GRMZM2G107129_T01	1.66239	1.15598	0.959476	0.991167	0.888734	0.746888	-0.524138	0.0468809	-0.250861
ZmZFP148	GRMZM2G108818_T01	1.57829	1.35123	1.5566	0.763252	0.850422	0.797809	-0.224092	-1.02817	-0.0921348
ZmZFP108	GRMZM2G111238_T01	0.948399	0.992074	1.30839	1.55343	1.00066	0.850676	0.0649537	0.247663	-0.234265
ZmZFP187	GRMZM2G112251_T01	0.954704	0.712823	0.95754	1.48846	1.04075	1.26125	-0.421509	0.636413	0.277227
ZmZFP095	GRMZM2G114660_T01	1.47647	1.38913	0.96534	0.486216	0.939361	1.15137	-0.0879798	-0.989439	0.293604
ZmZFP014	GRMZM2G114667_T01	0.877874	1.16584	1.20513	1.1899	1.03147	0.716973	0.409285	-0.0183496	-0.524709
ZmZFP098	GRMZM2G121151_T01	1.50426	0.977147	0.815028	0.623818	1.00516	1.11704	-0.622406	-0.385725	0.152256
ZmZFP021	GRMZM2G123094_T02	1.02079	1.30432	1.14749	1.06901	0.96276	0.978335	0.353605	-0.102207	0.0231523
ZmZFP121	GRMZM2G127846_T01	1.72688	0.577834	2.72563	4.53675	2.24921	0.167921	-1.57944	0.735069	-3.74356
ZmZFP149	GRMZM2G128212_T01	2.47225	2.07136	0.611938	1.19329	0.578866	0.683825	-0.255243	0.963482	0.240397
ZmZFP033.1	GRMZM2G129261_T01	0.848887	0.903634	1.19185	0.914513	1.00054	1.11982	0.0901662	-0.382123	0.162482
ZmZFP195	GRMZM2G130127_T01	0.868325	0.868575	1.06309	1.36355	1.1613	0.885424	0.00041539	0.359106	-0.391298
ZmZFP099	GRMZM2G132057_T01	0.990754	0.677345	1.84989	1.37512	1.05491	1.10425	-0.548636	-0.42789	0.0659501
ZmZFP035	GRMZM2G132756_T01	1.13874	0.971393	1.49626	1.47851	0.98829	1.08592	-0.229312	-0.0172108	0.135916
ZmZFP160	GRMZM2G133552_T01	1.91015	0.777594	1.02532	1.15974	0.761398	1.53649	-1.2966	0.177732	1.01291
ZmZFP220.1	GRMZM2G134761_T01	0.96891	0.952055	1.14794	0.931425	1.00274	0.862747	-0.025318	-0.301537	-0.216937
ZmZFP210	GRMZM2G136494_T01	1.23476	1.3274	0.914761	0.962327	1.00728	1.13852	0.104367	0.0731316	0.176694
ZmZFP203	GRMZM2G137736_T01	1.02304	0.841795	1.23332	0.744777	1.19963	1.0943	-0.281315	-0.727672	-0.13258
ZmZFP174	GRMZM2G139160_T01	1.16224	0.929148	1.08045	1.72779	0.857495	0.766129	-0.322927	0.677297	-0.162541
ZmZFP246	GRMZM2G139406_T01	2.36891	1.02234	1.46723	1.4185	0.99523	1.1924	-1.21234	-0.0487229	0.260765
ZmZFP239	GRMZM2G140288_T01	0.789009	1.04919	1.05863	1.04307	1.03477	0.710613	0.411169	-0.0213652	-0.542171
ZmZFP150	GRMZM2G141031_T01	0.911156	7.9416	0.754303	0.716554	0.970756	0.958818	3.12366	-0.074069	-0.0178514
ZmZFP048.1	GRMZM2G142502_T02	1.16031	1.22985	0.864563	0.819598	0.910766	1.11461	0.0839721	-0.0770547	0.291386
ZmZFP069	GRMZM2G143723_T01	0.675927	1.13695	1.07451	0.911145	1.03456	0.955959	0.750233	-0.237932	-0.113998
ZmZFP139	GRMZM2G150011_T01	1.23252	1.14181	0.865106	0.885073	0.938391	0.904557	-0.110293	0.0329206	-0.0529783
ZmZFP161	GRMZM2G151309_T01	1.12943	0.692272	5.21145	1.83835	1.0114	2.2728	-0.706188	-1.50327	1.16811
ZmZFP089	GRMZM2G151639_T01	0.948128	1.10812	1.75302	0.78378	1.2972	0.706462	0.224955	-1.16133	-0.876721
ZmZFP179	GRMZM2G152214_T01	1.20911	0.935439	1.05127	1.08754	0.8437	1.16548	-0.370225	0.0489307	0.466117
ZmZFP057	GRMZM2G153575_T01	1.03637	1.51998	1.07494	0.870951	0.835878	0.921618	0.552517	-0.303596	0.140877
ZmZFP238.1	GRMZM2G156099_T01	0.896427	0.87113	0.938997	1.10851	1.01861	1.15208	-0.0412986	0.239426	0.177644
ZmZFP238.2	GRMZM2G156099_T02	0.964336	0.902843	1.02837	1.12291	0.980394	0.996811	-0.0950601	0.126878	0.0239588
ZmZFP006.1	GRMZM2G157197_T01	1.28056	1.32634	1.12731	1.05506	0.973052	0.842891	0.0506836	-0.0955638	-0.207169
ZmZFP202	GRMZM2G158141_T01	1.40468	2.72174	0.843837	0.873099	0.878252	1.22058	0.95429	0.0491825	0.474856
ZmZFP221.1	GRMZM2G159041_T01	0.844728	1.61456	1.07799	1.04893	1.04583	0.871791	0.934586	-0.0394241	-0.262596
ZmZFP221.3	GRMZM2G159041_T03	0.760853	1.44739	1.03661	1.00265	1.02683	0.929061	0.927766	-0.0480508	-0.144355
ZmZFP175	GRMZM2G159402_T01	0.944558	0.691185	0.948849	1.02113	1.12356	0.916477	-0.450567	0.105913	-0.293911
ZmZFP232.1	GRMZM2G160273_T01	1.07382	0.775054	0.821018	1.01339	1.02866	1.08641	-0.470389	0.303711	0.078806
ZmZFP232.3	GRMZM2G160273_T04	1.04781	0.890864	0.878334	0.984126	0.98868	1.01378	-0.234101	0.164074	0.0361689
ZmZFP144	GRMZM2G160364_T01	0.870003	1.56801	0.696558	1.51874	0.62032	0.544718	0.849846	1.12456	-0.187503
ZmZFP181	GRMZM2G161255_T01	1.79022	0.327716	1.0871	1.26667	0.916686	1.38441	-2.44962	0.220557	0.594775
ZmZFP188.1	GRMZM2G165355_T01	1.26557	1.13645	1.24646	0.876518	1.04286	0.67943	-0.155257	-0.507982	-0.618151
ZmZFP233	GRMZM2G168890_T01	0.888136	0.98281	1.00223	1.19639	1.03339	0.891885	0.146132	0.255474	-0.212454
ZmZFP110	GRMZM2G168920_T01	0.826854	1.03708	0.945614	1.13036	1.13523	0.931697	0.326819	0.257456	-0.285054
ZmZFP034	GRMZM2G170520_T01	0.708673	1.12195	0.848672	1.28859	0.787026	1.03426	0.662811	0.602512	0.394123
ZmZFP245.2	GRMZM2G170632_T02	0.753812	0.625049	0.873375	1.84976	1.08751	1.04171	-0.270235	1.08266	-0.0620804
ZmZFP003	GRMZM2G171073_T02	0.747342	1.07817	0.865211	1.48064	1.07426	0.967878	0.528739	0.775098	-0.150444
ZmZFP096	GRMZM2G172427_T01	0.938365	0.807511	1.15226	1.2685	1.0116	0.900846	-0.216666	0.138658	-0.167287
ZmZFP042.1	GRMZM2G172605_T01	1.30113	2.11587	0.71373	0.919965	0.559131	0.991578	0.701491	0.366202	0.826541
ZmZFP126.1	GRMZM2G175000_T01	0.713402	1.0807	1.13506	1.14031	1.07322	0.843293	0.599178	0.00665011	-0.347839
ZmZFP086.1	GRMZM2G177693_T01	0.714162	0.72353	1.30705	0.87407	1.16918	0.986465	0.0188011	-0.580494	-0.245163
ZmZFP224	GRMZM2G178227_T01	0.597306	0.996513	1.25096	1.58391	1.01268	0.616349	0.738419	0.340459	-0.716364
ZmZFP023.1	GRMZM2G179677_T02	1.04625	2.28991	1.13588	0.732575	1.02706	0.841534	1.13007	-0.63276	-0.287432
ZmZFP023.6	GRMZM2G179677_T06	1.00135	2.26471	1.06178	0.719103	0.996533	0.81858	1.17738	-0.562213	-0.283794
a, b, c, d, e, f represent expression of B73 inbred lines under controlled temperature, low temperature, controlled nitrogen, low nitrogen, controlled phosphorus, and low phosphorous conditions, respectively.
