# Supplementary material for: In Silico Functional Prediction and Expression Analysis of C2H2 Zinc-Finger Family Transcription Factor Revealed Regulatory Role of ZmZFP126 in Maize Growth
Source: Front Genet. 2021 Nov 5;12:770427. doi: 10.3389/fgene.2021.770427 (PMC8602080; doi:10.3389/fgene.2021.770427)
Supplement: Supplementary file 6 [file Table3.XLS]

## Sheet: Sheet1
Supplementary Table 3 Coefficient of variation (CV) values of signal intensities of 228 C2H2-type transcripts in eleven tissues/organs at different developmental stage of B73 inbred line ordered by three clusters
Cluster	Name	Standard deviation (Sd)	Mean	Coefficient of variation
Cluster 3	ZmZFP124.3	0.302444	11.6985	0.0258531
	ZmZFP124.2	0.302444	11.6985	0.0258531
	ZmZFP124.4	0.302444	11.6985	0.0258531
	ZmZFP124.5	0.302444	11.6985	0.0258531
	ZmZFP226	0.3629	11.8153	0.0307143
	ZmZFP014	0.332583	11.806	0.0281708
	ZmZFP232.4	0.485607	11.6688	0.0416159
	ZmZFP232.2	0.485607	11.6688	0.0416159
	ZmZFP165.3	0.404784	11.9516	0.0338685
	ZmZFP165.1	0.404784	11.9516	0.0338685
	ZmZFP155	0.561199	11.797	0.0475715
	ZmZFP048.1	0.576959	11.9983	0.0480866
	ZmZFP048.2	0.615515	11.6909	0.052649
	ZmZFP134.3	1.00852	12.1028	0.0833293
	ZmZFP138.1	1.13554	11.5924	0.0979553
	ZmZFP214	0.282484	12.8103	0.0220513
	ZmZFP224	0.466195	12.7111	0.0366762
	ZmZFP165.4	0.380958	12.7487	0.0298821
	ZmZFP165.2	0.402282	12.4658	0.0322709
	ZmZFP243	0.388958	13.0205	0.0298728
	ZmZFP230	0.520576	12.9216	0.0402873
	ZmZFP108	0.202456	12.3486	0.0163951
	ZmZFP043	0.353643	12.3066	0.0287362
	ZmZFP096	0.423439	12.3418	0.0343094
	ZmZFP218	0.535482	12.1595	0.044038
	ZmZFP238.2	0.426288	12.4117	0.0343457
	ZmZFP238.1	0.426288	12.4117	0.0343457
	ZmZFP033.2	1.59153	12.1025	0.131503
	ZmZFP033.1	1.59153	12.1025	0.131503
	ZmZFP033.3	1.59153	12.1025	0.131503
	ZmZFP001	0.418232	10.672	0.0391895
	ZmZFP180	0.368249	10.5536	0.0348931
	ZmZFP115	0.492101	10.5463	0.046661
	ZmZFP060	0.464247	10.509	0.0441762
	ZmZFP126.2	0.626271	10.6374	0.0588744
	ZmZFP124.7	0.463353	10.7458	0.0431196
	ZmZFP124.6	0.463353	10.7458	0.0431196
	ZmZFP120.1	0.497908	10.7847	0.0461681
	ZmZFP120.2	0.555856	10.6344	0.0522694
	ZmZFP018	0.569519	11.4085	0.0499204
	ZmZFP126.1	0.532354	11.3093	0.0470722
	ZmZFP124.1	0.270535	11.2539	0.0240393
	ZmZFP239	0.389569	11.1136	0.0350535
	ZmZFP154	0.858193	11.2188	0.076496
	ZmZFP236.6	0.771209	11.0152	0.0700135
	ZmZFP236.5	0.771209	11.0152	0.0700135
	ZmZFP225.3	0.806389	11.6886	0.0689895
	ZmZFP225.1	0.806389	11.6886	0.0689895
	ZmZFP225.2	0.741712	11.0003	0.0674263
	ZmZFP153	1.26526	11.1039	0.113947
	ZmZFP195	0.197542	13.8466	0.0142664
	ZmZFP212.1	0.356633	13.7802	0.0258802
	ZmZFP110	0.463959	13.6675	0.0339462
	ZmZFP232.1	0.319474	13.9108	0.0229659
	ZmZFP232.3	0.306984	13.7947	0.0222537
	ZmZFP092.2	0.318483	13.4168	0.0237376
	ZmZFP092.1	0.318483	13.4168	0.0237376
	ZmZFP212.2	0.498321	13.2999	0.0374679
	ZmZFP171.2	0.430342	13.5627	0.0317299
	ZmZFP171.1	0.430342	13.5627	0.0317299
	ZmZFP077	0.45916	13.7	0.0335154
	ZmZFP134.2	0.792089	13.5446	0.05848
	ZmZFP134.1	0.792089	13.5446	0.05848
	ZmZFP167	0.694769	13.5018	0.0514577
Cluster 2	ZmZFP118.2	0.248533	10.0854	0.024643
	ZmZFP118.1	0.248533	10.0854	0.024643
	ZmZFP057	0.48907	9.7513	0.0501544
	ZmZFP059.2	0.58475	9.63141	0.0607128
	ZmZFP059.1	0.58475	9.63141	0.0607128
	ZmZFP191.2	0.742853	10.0915	0.073612
	ZmZFP190	0.742853	10.0915	0.073612
	ZmZFP191.1	0.742853	10.0915	0.073612
	ZmZFP119	1.27577	10.3717	0.123005
	ZmZFP220.2	0.627538	9.42934	0.0665517
	ZmZFP220.1	0.627538	9.42934	0.0665517
	ZmZFP220.3	0.627538	9.42934	0.0665517
	ZmZFP220.4	0.627538	9.42934	0.0665517
	ZmZFP220.5	0.627538	9.42934	0.0665517
	ZmZFP223	0.798375	9.3133	0.0857242
	ZmZFP221.2	0.829136	10.1694	0.0815325
	ZmZFP221.1	0.829136	10.1694	0.0815325
	ZmZFP221.3	0.829136	10.1694	0.0815325
	ZmZFP026	1.762	10.3565	0.170135
	ZmZFP194.2	1.3764	9.97615	0.137969
	ZmZFP194.1	1.3764	9.97615	0.137969
	ZmZFP020	0.609298	9.27371	0.0657017
	ZmZFP189	0.486088	9.20724	0.0527941
	ZmZFP168	0.629163	9.45956	0.0665109
	ZmZFP177	0.762905	8.88075	0.0859055
	ZmZFP131	0.762905	8.88075	0.0859055
	ZmZFP200	1.07598	9.04559	0.118951
	ZmZFP080	0.829469	8.56128	0.096886
	ZmZFP025	0.6657	8.42021	0.0790598
	ZmZFP201	0.430012	8.29666	0.0518296
	ZmZFP100	0.438805	8.50837	0.0515733
	ZmZFP039	0.407087	7.93912	0.051276
	ZmZFP118.4	0.261976	8.83647	0.0296472
	ZmZFP118.3	0.261976	8.83647	0.0296472
	ZmZFP242	0.751352	8.54528	0.087926
	ZmZFP236.2	0.902951	9.30312	0.0970589
	ZmZFP236.1	0.902951	9.30312	0.0970589
	ZmZFP236.4	0.902951	9.30312	0.0970589
	ZmZFP236.3	0.991731	8.64799	0.114678
	ZmZFP152	1.62905	8.89671	0.183107
	ZmZFP244	1.4894	8.55147	0.174169
	ZmZFP144	1.68615	8.33422	0.202316
	ZmZFP178.2	1.85018	8.38792	0.220576
	ZmZFP178.1	1.85018	8.38792	0.220576
	ZmZFP091	1.78313	8.20576	0.217302
	ZmZFP056	3.0474	7.64254	0.398742
	ZmZFP023.1	1.19838	8.80424	0.136114
	ZmZFP023.5	1.19838	8.80424	0.136114
	ZmZFP023.2	1.19838	8.80424	0.136114
	ZmZFP023.3	1.19838	8.80424	0.136114
	ZmZFP023.4	1.19838	8.80424	0.136114
	ZmZFP023.6	1.19838	8.80424	0.136114
	ZmZFP188.2	1.17809	8.46354	0.139196
	ZmZFP188.1	1.17809	8.46354	0.139196
	ZmZFP098	1.80742	9.33894	0.193536
	ZmZFP143	1.87994	9.25654	0.203094
	ZmZFP104	1.8355	8.81453	0.208236
	ZmZFP166.1	1.74611	8.72537	0.200119
	ZmZFP142	1.74611	8.72537	0.200119
	ZmZFP122.2	1.9866	7.62459	0.260551
	ZmZFP122.1	2.01178	7.62185	0.26395
	ZmZFP086.5	2.09681	8.91914	0.235091
	ZmZFP086.2	2.09681	8.91914	0.235091
	ZmZFP086.4	1.89066	8.87837	0.212952
	ZmZFP086.1	1.89066	8.87837	0.212952
	ZmZFP086.3	1.56268	8.06902	0.193665
Cluster 1	ZmZFP137	0.365637	6.54921	0.0558291
	ZmZFP040	0.365637	6.54921	0.0558291
	ZmZFP029	0.427854	6.64585	0.0643791
	ZmZFP207	0.311062	6.5504	0.0474875
	ZmZFP172	0.415245	6.53727	0.0635197
	ZmZFP136	0.396959	6.52965	0.0607933
	ZmZFP044	0.372727	6.45863	0.05771
	ZmZFP012	0.306108	6.27101	0.0488132
	ZmZFP028	0.538913	6.45423	0.0834976
	ZmZFP175	0.536159	6.68022	0.0802607
	ZmZFP202	0.459466	6.53523	0.070306
	ZmZFP113	0.781692	6.70872	0.116519
	ZmZFP102	0.731783	6.4358	0.113705
	ZmZFP163	0.906268	7.05363	0.128483
	ZmZFP090	0.356175	6.288	0.0566437
	ZmZFP083	0.32636	6.18555	0.0527617
	ZmZFP094	0.433648	6.2824	0.0690259
	ZmZFP021	0.356552	6.1357	0.0581111
	ZmZFP149	0.616677	6.07849	0.101452
	ZmZFP049	0.822245	6.21797	0.132237
	ZmZFP003	0.670506	6.65845	0.1007
	ZmZFP034	0.700669	6.43537	0.108878
	ZmZFP095	0.650972	6.49411	0.10024
	ZmZFP237	0.664225	6.04532	0.109874
	ZmZFP129	1.01661	6.34127	0.160317
	ZmZFP052	0.911041	6.65392	0.136918
	ZmZFP051	0.911041	6.65392	0.136918
	ZmZFP132	1.20529	6.26728	0.192315
	ZmZFP007.1	1.04063	6.49841	0.160136
	ZmZFP007.2	0.852185	6.02703	0.141394
	ZmZFP004	1.09342	6.86389	0.159301
	ZmZFP135	0.992991	6.29872	0.15765
	ZmZFP101	1.2827	6.55349	0.195727
	ZmZFP130	1.12802	6.27508	0.179761
	ZmZFP150	0.461234	7.03359	0.065576
	ZmZFP174	0.608383	6.80221	0.089439
	ZmZFP075	0.524859	6.95345	0.0754818
	ZmZFP089	0.730924	6.95813	0.105046
	ZmZFP006.2	0.626307	7.19432	0.0870557
	ZmZFP006.1	0.626307	7.19432	0.0870557
	ZmZFP006.3	0.626307	7.19432	0.0870557
	ZmZFP053	0.418643	6.81305	0.0614472
	ZmZFP125	0.35162	6.70368	0.0524518
	ZmZFP041	0.499493	6.74883	0.0740117
	ZmZFP054	0.66859	6.73419	0.0992828
	ZmZFP073	0.863994	7.0796	0.12204
	ZmZFP127.2	0.802773	7.04734	0.113912
	ZmZFP127.1	0.802773	7.04734	0.113912
	ZmZFP024	1.22431	7.10293	0.172367
	ZmZFP069	0.690329	7.62758	0.0905043
	ZmZFP210	0.570965	7.50896	0.0760377
	ZmZFP071	0.52185	7.52794	0.0693217
	ZmZFP005	0.44956	7.32837	0.0613451
	ZmZFP151	0.711123	7.34152	0.0968632
	ZmZFP031	0.731844	7.52164	0.0972985
	ZmZFP147	1.73238	7.00647	0.247254
	ZmZFP145	1.73238	7.00647	0.247254
	ZmZFP123	0.309538	5.8011	0.0533586
	ZmZFP179	0.306599	5.70524	0.0537399
	ZmZFP182	0.246279	5.63094	0.0437368
	ZmZFP176	0.257642	5.60173	0.0459934
	ZmZFP042.1	0.344922	5.53802	0.0622824
	ZmZFP203	0.339498	5.95131	0.0570459
	ZmZFP011	0.33972	5.93037	0.0572848
	ZmZFP062	0.338904	5.76456	0.0587909
	ZmZFP106	0.424777	5.81446	0.0730553
	ZmZFP141	0.455632	5.70637	0.0798463
	ZmZFP139	0.557241	5.66109	0.0984335
	ZmZFP072	0.476769	5.73471	0.0831375
	ZmZFP050	0.537054	5.74121	0.0935437
	ZmZFP186	0.663798	5.77624	0.114919
	ZmZFP187	0.702328	5.61713	0.125033
	ZmZFP063	0.550582	5.5278	0.0996025
	ZmZFP116	0.748882	5.74368	0.130384
	ZmZFP160	0.723618	5.58736	0.12951
	ZmZFP032	0.281438	5.42955	0.0518345
	ZmZFP107	0.295831	5.39752	0.0548087
	ZmZFP047	0.219063	5.4061	0.0405214
	ZmZFP081	0.225689	5.34038	0.0422608
	ZmZFP099	0.230474	5.28868	0.0435787
	ZmZFP164	0.236586	5.24086	0.0451425
	ZmZFP112	0.245315	5.3525	0.0458318
	ZmZFP022	0.343007	5.31954	0.0644806
	ZmZFP246	0.473818	5.37857	0.0880936
	ZmZFP082	0.178249	5.1276	0.0347627
	ZmZFP019	0.241324	5.09043	0.0474073
	ZmZFP231	0.164317	4.92181	0.0333854
	ZmZFP161	0.358212	5.25419	0.0681765
	ZmZFP009	0.376339	5.16518	0.0728608
	ZmZFP121	0.855167	5.38351	0.158849
	ZmZFP128	0.958645	5.41962	0.176884
	ZmZFP209	1.24221	5.34215	0.232529
	ZmZFP035	1.22542	5.84393	0.20969
	ZmZFP074.1	1.18956	5.97924	0.198948
	ZmZFP074.3	1.19239	5.71779	0.20854
	ZmZFP074.2	0.984379	5.48125	0.17959
	ZmZFP247	1.20301	6.0093	0.200192
	ZmZFP070	1.35798	5.71128	0.237772
