# Supplementary material for: In Silico Functional Prediction and Expression Analysis of C2H2 Zinc-Finger Family Transcription Factor Revealed Regulatory Role of ZmZFP126 in Maize Growth
Source: Front Genet. 2021 Nov 5;12:770427. doi: 10.3389/fgene.2021.770427 (PMC8602080; doi:10.3389/fgene.2021.770427)
Supplement: Supplementary file 7 [file Table6.XLS]

## Sheet: Sheet2
Supplementary Table 6 Expression of C2H2-ZF of P1 (Ac7643) inbred line (drought tolerance) and P2 (Ac7729/TZSRW) inbred line (drought sensitive) under water-stressed and well-watered conditions
Gene name	Gene ID	P1_WW_FPKMa	P1_WS_FPKMb	P2_WW_FPKMc	P2_WS_FPKMd	log2(P1_WS/P1_WW)	log2(P2_WS/P2_WW)
ZmZFP016	AF546187.1_FG012	27.1558	87.3283	8.15585	40.6326	1.68519	2.31673
ZmZFP024	GRMZM2G011357	0	0	0	0	0	0
ZmZFP008	GRMZM2G048154	358.01	139.61	124.519	103.943	-1.3586	-0.260573
ZmZFP028	GRMZM2G061897	10.5679	2.37374	1.62818	0.33019	-2.15445	-2.30189
ZmZFP025	GRMZM2G082686	8.58167	1.73505	2.48571	1.79888	-2.30628	-0.466559
ZmZFP007	GRMZM2G093305	0.365463	1.08682	1.97919	1.8493	1.57232	-0.0979308
ZmZFP212	GRMZM2G100620	101.787	122.084	104.558	97.9635	0.262321	-0.0939872
ZmZFP022	GRMZM2G104516	4.00507	0.786674	2.02556	3.85161	-2.34799	0.927141
ZmZFP011	GRMZM2G106026	2.85721	1.01995	0.993516	3.67464	-1.48611	1.88699
ZmZFP014	GRMZM2G114667	4.10494	7.00466	8.39416	8.67459	0.770954	0.0474096
ZmZFP213	GRMZM2G131623	15.0092	14.3388	16.2038	12.8505	-0.0659228	-0.334508
ZmZFP214	GRMZM2G132780	6.4291	5.68212	13.48	7.86179	-0.178187	-0.777891
ZmZFP004	GRMZM2G178894	0	0	0	0	0	0
ZmZFP018	GRMZM2G301098	5.11601	4.42461	5.56152	3.38072	-0.209469	-0.718149
ZmZFP001	GRMZM2G329159	3.16548	2.81406	4.05223	5.48995	-0.169771	0.438077
ZmZFP026	GRMZM2G400714	288.366	756.746	153.32	283.344	1.39191	0.886009
ZmZFP015	GRMZM2G426125	34.7104	56.4776	15.5332	16.9062	0.702311	0.122197
ZmZFP020	GRMZM2G445684	0.825819	0.452524	0.505928	1.50631	-0.867831	1.57401
ZmZFP019	GRMZM2G459540	0	0	0	0	0	0
ZmZFP009	GRMZM2G464580	0.333786	0.01	0.313259	0.0817815	-5.06085	-1.93751
ZmZFP005	GRMZM2G465595	3.62646	1.79671	4.29887	4.879	-1.0132	0.182628
ZmZFP031	GRMZM2G470422	1.72811	2.53786	0.550634	1.5158	0.554417	1.46091
ZmZFP215	GRMZM2G491632	236.725	116.93	187.163	106.75	-1.01757	-0.810059
ZmZFP216	GRMZM5G821828	12.4717	11.0841	14.9568	12.007	-0.170166	-0.316926
ZmZFP010	GRMZM5G883760	60.5982	6.21058	53.8993	9.70434	-3.28648	-2.47356
ZmZFP027	GRMZM5G888196	1.51298	0.01	4.044	1.14581	-7.24125	-1.81942
ZmZFP037	AC185655.3_FG004	0	0	0	0	0	0
ZmZFP038	AC185655.3_FG005	0	0	0	0	0	0
ZmZFP061	AC211702.2_FG002	0	0	0	0	0	0
ZmZFP046	AC211756.4_FG001	0	0	0	0	0	0
ZmZFP045	AC211891.4_FG001	0	0	1.02994	0.74452	0	-0.468178
ZmZFP036	AC215290.3_FG002	0	0	0	0	0	0
ZmZFP064	AC233952.1_FG008	0.0957008	0.187391	0.375927	0.01	0.969449	-5.23238
ZmZFP044	GRMZM2G003234	0.616861	0.339606	0.597171	0.693898	-0.861083	0.21658
ZmZFP056	GRMZM2G021587	0.688582	5.97839	0.274864	0.329591	3.11806	0.261959
ZmZFP059	GRMZM2G032042	0.986424	0.222681	2.35024	0.703722	-2.14723	-1.73973
ZmZFP053	GRMZM2G037574	0.445915	0.14746	0	0	-1.59645	0
ZmZFP218	GRMZM2G048411	6.74252	4.83523	8.96278	4.70188	-0.479703	-0.930709
ZmZFP043	GRMZM2G075551	11.9791	9.71602	22.0322	12.5161	-0.302082	-0.815828
ZmZFP063	GRMZM2G079067	2.89969	0.01	1.68982	0.215198	-8.17975	-2.97313
ZmZFP032	GRMZM2G090332	0	0	0.223344	0.01	0	-4.4812
ZmZFP039	GRMZM2G107129	0	0	0.11921	0.01	0	-3.57543
ZmZFP051	GRMZM2G115388	0.536163	0.0590772	0	0	-3.182	0
ZmZFP033	GRMZM2G129261	18.3481	7.23154	21.0123	8.04734	-1.34326	-1.38465
ZmZFP035	GRMZM2G132756	0	0	0	0	0	0
ZmZFP049	GRMZM2G134998	0	0	0	0	0	0
ZmZFP041	GRMZM2G140299	8.67413	0.604386	3.01788	1.02923	-3.84318	-1.55197
ZmZFP048	GRMZM2G142502	9.60942	8.78741	19.8354	9.52516	-0.129011	-1.05826
ZmZFP221	GRMZM2G159041	70.3606	135.986	86.2844	129.105	0.950618	0.581373
ZmZFP034	GRMZM2G170520	1.27424	3.78831	1.78161	0.573134	1.57192	-1.63624
ZmZFP042	GRMZM2G172605	0.640709	0.01	0.118602	0.01	-6.0016	-3.56806
ZmZFP067	GRMZM2G345189	0	0	0	0	0	0
ZmZFP050	GRMZM2G361423	0	0	0	0	0	0
ZmZFP052	GRMZM2G403590	0.908088	0.100173	0	0	-3.18034	0
ZmZFP040	GRMZM2G409452	0	0	0	0	0	0
ZmZFP062	GRMZM2G455889	0	0	0	0	0	0
ZmZFP047	GRMZM2G474256	0	0	0	0	0	0
ZmZFP054	GRMZM2G703281	0	0	0.0931432	0.01	0	-3.21945
ZmZFP065	GRMZM5G887286	17.2259	26.4074	18.2319	25.273	0.616363	0.471132
ZmZFP084	AC194972.2_FG001	0	0	0	0	0	0
ZmZFP082	GRMZM2G000103	0	0	0	0	0	0
ZmZFP075	GRMZM2G035625	0.655047	0.147875	1.93079	1.25178	-2.14722	-0.62521
ZmZFP072	GRMZM2G079807	0	0	0	0	0	0
ZmZFP073	GRMZM2G086835	52.2555	22.6104	15.63	14.0624	-1.2086	-0.152475
ZmZFP080	GRMZM2G105224	0.717989	1.51627	1.01831	0.98149	1.07849	-0.0531313
ZmZFP069	GRMZM2G143723	8.05488	12.2105	17.2854	9.1987	0.600187	-0.910052
ZmZFP086	GRMZM2G177693	15.1282	10.3055	6.62074	6.70346	-0.553826	0.0179135
ZmZFP081	GRMZM2G178729	0	0	0	0	0	0
ZmZFP076	GRMZM2G321810	0.221709	0.137239	0.0268833	0.0282488	-0.691977	0.0714793
ZmZFP070	GRMZM2G350621	0	0	0	0	0	0
ZmZFP078	GRMZM2G376061	5.28176	195.356	3.73023	124.221	5.20894	5.0575
ZmZFP083	GRMZM2G408436	0	0	0	0	0	0
ZmZFP085	GRMZM2G702253	0.106168	0.935695	0.152158	1.30758	3.13969	3.10326
ZmZFP079	GRMZM5G804618	10.5381	101.326	4.94114	68.4498	3.26532	3.79213
ZmZFP068	GRMZM5G828179	6.16871	1.359	0	0	-2.18242	0
ZmZFP101	GRMZM2G028046	1.53633	3.22884	2.34316	2.31595	1.07153	-0.0168514
ZmZFP225	GRMZM2G041269	31.5705	25.8426	28.1366	26.9528	-0.288826	-0.0620128
ZmZFP087	GRMZM2G058868	31.2361	12.2838	37.8311	15.0751	-1.34646	-1.32741
ZmZFP100	GRMZM2G071101	0.298222	0.01	0.183951	0.190538	-4.89831	0.0507572
ZmZFP095	GRMZM2G114660	0.01	0.0738478	0.144397	1.86734	2.88455	3.69287
ZmZFP226	GRMZM2G117441	1.60855	0.922511	2.28427	1.98271	-0.802123	-0.20426
ZmZFP098	GRMZM2G121151	1.37131	0.127794	0.687623	0.582671	-3.42366	-0.238936
ZmZFP099	GRMZM2G132057	0	0	0	0	0	0
ZmZFP097	GRMZM2G140033	2.62099	0.466251	5.07645	0.236438	-2.49093	-4.42429
ZmZFP089	GRMZM2G151639	0.0708921	0.763127	0.678458	0.491572	3.42823	-0.464857
ZmZFP094	GRMZM2G315079	0	0	0	0	0	0
ZmZFP088	GRMZM2G359589	0.108413	0.01	0.418866	0.01	-3.43847	-5.38842
ZmZFP091	GRMZM2G417402	0.185369	0.01	0.382452	0.178274	-4.21233	-1.10118
ZmZFP090	GRMZM2G459614	0.12366	0.01	0	0	-3.62831	0
ZmZFP228	AC208539.3_FG003	0	0	0	0	0	0
ZmZFP229	AC197118.3_FG005	26.2771	23.3144	43.2388	30.0569	-0.172585	-0.52463
ZmZFP109	AC234522.1_FG009	1.75881	2.13015	3.43746	1.48469	0.276355	-1.21118
ZmZFP111	AC235548.1_FG002	0	0	0	0	0	0
ZmZFP103	GRMZM2G002805	1.97314	16.4317	1.93417	27.3319	3.05792	3.8208
ZmZFP102	GRMZM2G002815	4.57933	28.6001	0.367212	4.73316	2.64281	3.68812
ZmZFP112	GRMZM2G006282	0	0	0.230249	0.01	0	-4.52512
ZmZFP115	GRMZM2G012690	59.9458	27.2619	78.9903	21.106	-1.13677	-1.90402
ZmZFP106	GRMZM2G026171	0.132858	0.01	0.426422	0.01	-3.73181	-5.41421
ZmZFP231	GRMZM2G026396	0	0	0.0800519	0.01	0	-3.00094
ZmZFP105	GRMZM2G035103	184.279	167.381	157.695	123.645	-0.138756	-0.350933
ZmZFP122	GRMZM2G085945	0.16445	0.01	0.672575	0.078063	-4.03958	-3.10698
ZmZFP104	GRMZM2G089448	0.684149	0.060855	0.774114	0.0616919	-3.49086	-3.64939
ZmZFP119	GRMZM2G090595	43.561	17.7805	31.1612	21.7603	-1.29274	-0.518052
ZmZFP121	GRMZM2G127846	0	0	0	0	0	0
ZmZFP232	GRMZM2G160273	7.62407	6.32695	18.6528	8.53748	-0.269051	-1.12751
ZmZFP110	GRMZM2G168920	60.335	119.862	64.9505	161.511	0.990307	1.31422
ZmZFP114	GRMZM2G170255	0.513935	0.302502	0.537629	0.0665069	-0.764641	-3.01504
ZmZFP116	GRMZM2G320287	0	0	0.0653885	0.0676995	0	0.0501083
ZmZFP123	GRMZM2G344974	3.23154	0.01	3.45656	0.239571	-8.33608	-3.85081
ZmZFP107	GRMZM2G400281	49.5727	14.7337	20.0413	11.0205	-1.75043	-0.862786
ZmZFP117	GRMZM5G885700	37.9868	14.3871	76.4907	68.855	-1.40072	-0.151723
ZmZFP133	AC206217.2_FG006	0	0	0	0	0	0
ZmZFP132	GRMZM2G000836	5.65947	11.3773	12.0737	12.868	1.00742	0.09192
ZmZFP130	GRMZM2G016744	0	0	0	0	0	0
ZmZFP237	GRMZM2G061545	0	0	0	0	0	0
ZmZFP127	GRMZM2G086277	2.56561	2.44765	3.74562	2.54408	-0.0679046	-0.558061
ZmZFP238	GRMZM2G156099	12.2953	21.9069	16.3988	21.1093	0.833278	0.364288
ZmZFP134	GRMZM2G159032	162.121	83.272	370.265	165.006	-0.961168	-1.16604
ZmZFP126	GRMZM2G175000	22.0629	23.1937	33.855	26.5811	0.0721106	-0.348968
ZmZFP128	GRMZM2G307402	0	0	0.489126	0.01	0	-5.61213
ZmZFP129	GRMZM2G318592	0.88372	0.145967	0.997845	0.0744931	-2.59795	-3.74364
ZmZFP131	GRMZM2G435357	0	0	0	0	0	0
ZmZFP157	AC185108.3_FG011	9.00164	2.71836	3.28865	12.7206	-1.72745	1.9516
ZmZFP140	AC198081.2_FG005	0	0	0	0	0	0
ZmZFP135	GRMZM2G000126	65.9334	14.3907	83.8315	20.9275	-2.19587	-2.00209
ZmZFP141	GRMZM2G003927	0	0	0	0	0	0
ZmZFP158	GRMZM2G008712	4.06424	3.78276	7.34932	1.41539	-0.103546	-2.37641
ZmZFP153	GRMZM2G042666	22.856	8.67288	29.3558	20.4179	-1.39799	-0.523811
ZmZFP155	GRMZM2G058197	14.6282	11.3899	16.7669	8.68431	-0.360997	-0.949133
ZmZFP136	GRMZM2G059088	0	0	0.133588	0.01	0	-3.73972
ZmZFP154	GRMZM2G081782	48.4778	27.8173	72.1382	43.6596	-0.801342	-0.724465
ZmZFP151	GRMZM2G084014	0.120324	0.01	2.06041	0.328649	-3.58885	-2.64831
ZmZFP156	GRMZM2G089557	35.0033	16.3697	7.28948	10.0315	-1.09646	0.46065
ZmZFP148	GRMZM2G108818	0	0	0.469069	0.01	0	-5.55173
ZmZFP145	GRMZM2G120794	0	0	0	0	0	0
ZmZFP149	GRMZM2G128212	0	0	0	0	0	0
ZmZFP239	GRMZM2G140288	12.1072	11.8202	13.435	13.4031	-0.0346108	-0.0034296
ZmZFP150	GRMZM2G141031	1.62497	2.19013	2.24119	0.966511	0.430603	-1.21341
ZmZFP240	GRMZM2G144645	24.3325	12.5384	16.6639	4.75778	-0.956531	-1.80837
ZmZFP139	GRMZM2G150011	0	0	0	0	0	0
ZmZFP146	GRMZM2G150776	0	0	0	0	0	0
ZmZFP144	GRMZM2G160364	0.13541	0.0447146	0.787439	0.68812	-1.59852	-0.194508
ZmZFP147	GRMZM2G166782	0	0	0	0	0	0
ZmZFP152	GRMZM2G357688	0	0	0	0	0	0
ZmZFP137	GRMZM2G443109	0	0	0	0	0	0
ZmZFP170	AC183950.2_FG002	0	0	0	0	0	0
ZmZFP173	AC205250.3_FG004	3.31182	29.2408	2.16517	5.02127	3.14229	1.21357
ZmZFP159	GRMZM2G088112	0	0	0	0	0	0
ZmZFP167	GRMZM2G100146	131.955	50.1511	214.309	46.3581	-1.39569	-2.2088
ZmZFP172	GRMZM2G112799	52.3882	327.447	9.51935	75.7361	2.64395	2.99205
ZmZFP160	GRMZM2G133552	50.1457	6.25734	12.9438	10.0148	-3.0025	-0.370128
ZmZFP174	GRMZM2G139160	11.2383	4.23066	6.79411	6.68394	-1.40947	-0.0235858
ZmZFP166	GRMZM2G141066	28.4488	22.9493	12.9002	11.2981	-0.309918	-0.191313
ZmZFP161	GRMZM2G151309	1.17825	0.0853682	1.29634	0.390684	-3.7868	-1.73037
ZmZFP245	GRMZM2G170632	12.449	3.18795	25.5384	2.17394	-1.96533	-3.55428
ZmZFP164	GRMZM2G327741	0.01	0.174444	0.319616	0.818675	4.12469	1.35695
ZmZFP162	GRMZM5G896826	0	0	0.283403	0.0883527	0	-1.68151
ZmZFP192	AC149818.2_FG008	3.65377	3.10307	5.05569	3.23501	-0.23569	-0.644138
ZmZFP183	AC201740.3_FG003	237.206	29.5922	21.9137	3.80308	-3.00285	-2.52659
ZmZFP180	GRMZM2G026952	10.7396	11.2572	21.3065	30.6884	0.0679078	0.5264
ZmZFP178	GRMZM2G054093	0.361968	0.119549	3.08048	0.525947	-1.59826	-2.55017
ZmZFP189	GRMZM2G074032	4.41144	1.47992	2.23239	4.43768	-1.57573	0.991217
ZmZFP185	GRMZM2G105092	137.389	40.8728	64.0406	15.5037	-1.74905	-2.04637
ZmZFP187	GRMZM2G112251	6.42071	1.22415	21.3986	7.64771	-2.39095	-1.48442
ZmZFP186	GRMZM2G113860	52.2854	83.4105	10.8771	39.5988	0.673821	1.86416
ZmZFP246	GRMZM2G139406	0	0	0	0	0	0
ZmZFP179	GRMZM2G152214	0.386284	0.01	0.900635	0.373209	-5.27159	-1.27096
ZmZFP175	GRMZM2G159402	0	0	0.01	0.129619	0	3.69621
ZmZFP181	GRMZM2G161255	178.859	3.48137	74.4426	1.30992	-5.68302	-5.82858
ZmZFP188	GRMZM2G165355	1.29492	0.0975286	11.4653	8.76509	-3.73089	-0.387433
ZmZFP247	GRMZM2G307906	14.3989	20.4251	0.340914	0.118141	0.504385	-1.5289
ZmZFP176	GRMZM2G338056	15.1676	0.248204	3.11841	0.243623	-5.93332	-3.67809
ZmZFP184	GRMZM2G372952	0	0	0	0	0	0
ZmZFP177	GRMZM2G436344	0	0	0	0	0	0
ZmZFP206	AC198506.3_FG001	0	0	0	0	0	0
ZmZFP197	GRMZM2G012879	0.397843	0.42145	0.222931	0.288145	0.0831623	0.370198
ZmZFP198	GRMZM2G047889	0.824703	0.424001	0.625358	0.533882	-0.959807	-0.228161
ZmZFP205	GRMZM2G074793	0	0	0	0	0	0
ZmZFP207	GRMZM2G086530	0	0	0	0	0	0
ZmZFP201	GRMZM2G089721	2.38679	0.695674	1.29112	0.781555	-1.77859	-0.724204
ZmZFP195	GRMZM2G130127	9.53991	11.0931	14.2581	10.5521	0.217615	-0.434252
ZmZFP210	GRMZM2G136494	1.18161	0.146328	1.52665	0.850077	-3.01348	-0.844704
ZmZFP203	GRMZM2G137736	0	0	0	0	0	0
ZmZFP204	GRMZM2G149204	4.94616	3.81282	7.73005	1.38156	-0.37545	-2.48418
ZmZFP202	GRMZM2G158141	21.6459	3.58342	26.7934	11.4756	-2.59468	-1.22331
ZmZFP196	GRMZM2G170027	0.122179	0.0468541	0.155834	0.248263	-1.38275	0.671859
ZmZFP199	GRMZM2G302883	0	0	0	0	0	0
ZmZFP209	GRMZM2G402027	0	0	0	0	0	0
ZmZFP200	GRMZM2G431157	1.44608	0.575165	2.0687	0.806943	-1.3301	-1.35819
ZmZFP208	GRMZM5G884137	6.55512	1.58312	1.63691	2.44091	-2.04985	0.576444
a, b represent reads per kilobase of exon model per million mapped reads of Ac7643 inbred line under well-watered and water-stressed conditions, respectively; c, d represent reads per kilobase of exon model per million mapped reads of Ac7729/TZSRW inbred line under well-watered and water-stressed conditions, respectively.
