# Supplementary material for: In Silico Functional Prediction and Expression Analysis of C2H2 Zinc-Finger Family Transcription Factor Revealed Regulatory Role of ZmZFP126 in Maize Growth
Source: Front Genet. 2021 Nov 5;12:770427. doi: 10.3389/fgene.2021.770427 (PMC8602080; doi:10.3389/fgene.2021.770427)
Supplement: Supplementary file 9 [file Table7.XLS]

## Sheet: Sheet1
Supplementary Table 7 The association mapping of C2H2-ZF genes with traits of maize adult-plant stage and seed
Gene name	Gene ID	Chromosome	Site	SNP	Allele	Trait*	P value
ZmZFP193	AC149475.2_FG005	9	152524969	chr9.S_152524969	A/G	Cob diameter	0.000437798
			152533649	chr9.S_152533649	T/C	Tassel main axis length	9.71041e-05
			152534056	chr9.S_152534056	T/C	Ear height	0.000787856
			152534606	chr9.S_152534606	C/G	Tassel main axis length	1.272e-05
			152534713	chr9.S_152534713	A/G	Ear height	0.000787856
			152534877	chr9.S_152534877	A/G	Tassel main axis length	0.000123351
			152534929	chr9.S_152534929	T/C	Tassel main axis length	1.272e-05
			152534976	chr9.S_152534976	A/G	Ear height	0.000962069
ZmZFP192	AC149818.2_FG008	9	152461820	chr9.S_152461820	A/G	Kernel thickness	0.000236998
ZmZFP229	AC197118.3_FG005	5	78820191	chr5.S_78820191	A/T	Ear length	0.000570346
ZmZFP064	AC233952.1_FG008	2	209478566	PZE-102164813	A/G	Silking time	0.000720007
			209478987	chr2.S_209478987	T/G	Silking time	4.83783e-05
ZmZFP016	AF546187.1_FG012	1	162159750	chr1.S_162159750	T/G	Tassel branch number	0.000217712
			162160077	chr1.S_162160077	A/G	Tassel branch number	0.00016309
			162160502	chr1.S_162160502	A/C	Ear height	9.03701e-06
			162160556	chr1.S_162160556	T/C	Tassel branch number	0.00096956
ZmZFP190	GRMZM2G004157	9	149278672	chr9.S_149278672	T/C	Kernel thickness	0.000223567
			149278684	chr9.S_149278684	A/C	Kernel thickness	0.000223567
			149278688	chr9.S_149278688	T/G	100 grain weight	7.77262e-05
						Kernel thickness	0.000281376
			149278703	chr9.S_149278703	A/G	Kernel thickness	0.000223567
			149278727	chr9.S_149278727	T/C	Kernel thickness	0.000223567
			149278746	chr9.S_149278746	A/G	100 grain weight	2.22691e-05
						Kernel thickness	0.000157481
			149278768	chr9.S_149278768	T/C	Kernel thickness	0.000223567
			149278827	chr9.S_149278827	T/C	100 grain weight	0.000492098
			149278832	chr9.S_149278832	C/G	100 grain weight	0.000131606
						Kernel width	0.000884519
			149278834	chr9.S_149278834	T/C	100 grain weight	5.11974e-05
			149279086	chr9.S_149279086	T/C	Kernel thickness	0.000223567
ZmZFP230	GRMZM2G007835	5	183151715	chr5.S_183151715	A/C	Tassel main axis length	0.000752475
			183151755	chr5.S_183151755	A/C	Cob diameter	0.000183793
						Ear leaf width	0.000757102
						Kernel thickness	0.000208572
						Leaf number above ear	0.000764469
			183151797	chr5.S_183151797	T/C	Cob diameter	0.000181519
						Ear leaf width	0.00037782
						Kernel thickness	0.000176246
						Leaf number above ear	0.000900127
			183153059	chr5.S_183153059	A/T	Ear height	6.12057e-06
						Ear row number	0.000142501
						Kernel length	2.45193e-05
						Kernel number per-row	0.000256466
						Plant height	7.29121e-05
			183153060	chr5.S_183153060	T/C	Ear diameter	0.000792414
						Ear height	2.47257e-06
						Ear row number	0.000164355
						Kernel length	9.66884e-06
						Plant height	0.000121981
			183153063	chr5.S_183153063	T/C	Ear diameter	3.33693e-05
						Ear height	5.78233e-05
						Ear row number	8.72702e-06
						Kernel length	0.000940696
			183153067	chr5.S_183153067	A/G	Ear diameter	6.47155e-05
						Ear height	5.33029e-05
						Ear row number	9.73099e-06
						Kernel length	0.000621827
ZmZFP024	GRMZM2G011357	1	239609488	SYN38850	A/G	Silking time	0.000239368
			239609554	SYN38852	A/G	Silking time	0.000239368
			239609611	PZB02144.4	A/G	Silking time	0.000123573
ZmZFP056	GRMZM2G021587	2	197936812	chr2.S_197936812	A/G	Kernel width	0.000865931
						Tassel branch number	0.000982316
			197954118	chr2.S_197954118	A/C	Tassel branch number	1.48595e-05
			197954249	PZE-102151348	A/G	Tassel branch number	1.46704e-05
			197954321	chr2.S_197954321	A/G	Tassel branch number	1.30147e-05
			197954352	chr2.S_197954352	A/T	Tassel branch number	1.30147e-05
			197954353	chr2.S_197954353	T/G	Tassel branch number	1.30147e-05
			197954408	chr2.S_197954408	A/G	Tassel branch number	1.0909e-05
			197954531	chr2.S_197954531	C/G	Tassel branch number	1.76172e-05
			197954532	chr2.S_197954532	T/C	Tassel branch number	1.30147e-05
ZmZFP060	GRMZM2G022213	2	207378625	chr2.S_207378625	A/C	Tassel branch number	0.000549122
			207378663	chr2.S_207378663	A/G	Tassel branch number	0.000549122
			207379647	chr2.S_207379647	A/G	Plant height	0.000218099
			207379650	chr2.S_207379650	A/G	Plant height	7.24912e-05
			207380237	chr2.S_207380237	A/T	Tassel branch number	0.00075876
			207380320	chr2.S_207380320	C/G	Kernel length	0.000916222
			207380848	chr2.S_207380848	T/C	100 grain weight	0.00067471
			207380851	chr2.S_207380851	A/T	100 grain weight	0.00067471
			207380910	chr2.S_207380910	T/G	Cob diameter	0.000211573
						Ear diameter	6.75218e-06
			207380911	chr2.S_207380911	A/G	Cob diameter	0.000211573
						Ear diameter	6.75218e-06
			207380989	chr2.S_207380989	T/C	Tassel branch number	0.000353983
			207381192	chr2.S_207381192	A/G	Tassel branch number	0.000910307
			207381507	chr2.S_207381507	T/C	Ear length	1.49366e-05
						Kernel length	1.99287e-05
			207381508	chr2.S_207381508	A/G	Ear length	1.49366e-05
						Kernel length	1.99287e-05
			207381537	chr2.S_207381537	C/G	Ear length	1.49366e-05
						Kernel length	1.99287e-05
ZmZFP118	GRMZM2G023988	5	175685185	chr5.S_175685185	A/G	Kernel thickness	0.000188658
						Kernel number per-row	6.56368e-05
			175687013	chr5.S_175687013	A/G	Ear leaf width	0.000629941
			175687470	chr5.S_175687470	A/G	Ear height	8.09556e-06
						Kernel length	0.000535068
			175688702	chr5.S_175688702	C/G	Ear height	8.09556e-06
						Kernel length	0.000535068
			175689281	chr5.S_175689281	A/C	Ear leaf width	0.000936237
						Kernel thickness	0.000190934
						Kernel number per-row	5.98617e-05
			175689296	chr5.S_175689296	A/G	Ear leaf width	0.000936237
						Kernel thickness	0.000190934
						Kernel number per-row	5.98617e-05
			175689575	chr5.S_175689575	T/G	Kernel thickness	0.000198007
						Kernel number per-row	5.21423e-05
ZmZFP242	GRMZM2G024655	8	5908523	chr8.S_5908523	T/C	100 grain weight	5.28976e-05
			5908554	chr8.S_5908554	A/G	Heading date	0.000842885
						Pollen shed	0.000714408
						Silking time	0.000195116
			5908555	chr8.S_5908555	T/C	Plant height	0.000318956
			5908575	chr8.S_5908575	C/G	Plant height	0.000577955
						Silking time	0.000905449
			5908599	chr8.S_5908599	A/G	Plant height	0.000188539
			5910439	chr8.S_5910439	A/C	Heading date	0.000706647
						Pollen shed	6.82445e-05
						Silking time	2.30191e-06
			5910444	chr8.S_5910444	A/G	Heading date	0.000706647
						Pollen shed	6.82445e-05
						Silking time	2.30191e-06
			5910460	chr8.S_5910460	C/G	Heading date	0.000706647
						Pollen shed	6.82445e-05
						Silking time	2.30191e-06
			5911942	chr8.S_5911942	A/G	Heading date	0.000706647
						Pollen shed	6.82445e-05
						Silking time	2.30191e-06
			5911945	chr8.S_5911945	T/G	Heading date	0.000706647
						Pollen shed	6.82445e-05
						Silking time	2.30191e-06
			5911969	chr8.S_5911969	A/G	Silking time	0.00018968
			5911988	chr8.S_5911988	C/G	Silking time	0.00018968
ZmZFP231	GRMZM2G026396	5	48274283	PZE-105052725	A/G	Ear leaf width	5.35529e-05
ZmZFP180	GRMZM2G026952	9	116948101	chr9.S_116948101	T/C	Cob weight	0.000909233
						Kernel number per-row	5.09997e-05
						Tassel main axis length	0.000733231
			116954711	chr9.S_116954711	T/C	Leaf number above ear	0.00034486
			116954765	chr9.S_116954765	T/C	Leaf number above ear	0.000973721
			116954883	chr9.S_116954883	C/G	Ear height	0.000108299
						Plant height	2.81204e-05
						Tassel main axis length	0.000257848
			116954993	chr9.S_116954993	T/C	Leaf number above ear	0.000958462
			116955132	chr9.S_116955132	A/G	Leaf number above ear	0.000669808
			116955164	chr9.S_116955164	A/T	Ear height	0.000216469
						Plant height	0.000220554
			116955225	chr9.S_116955225	A/C	Leaf number above ear	0.000797212
			116955286	chr9.S_116955286	T/G	100 grain weight	0.000574128
						Kernel width	0.000279368
			116955341	chr9.S_116955341	T/C	Plant height	0.000108189
						Tassel main axis length	0.00036524
			116955412	chr9.S_116955412	T/C	Plant height	0.000158878
						Tassel main axis length	0.000589699
			116955496	chr9.S_116955496	T/C	Plant height	0.000191306
						Tassel main axis length	0.000655959
			116955997	chr9.S_116955997	A/G	Kernel length	0.000135455
ZmZFP168	GRMZM2G027333	8	139343042	chr8.S_139343042	A/G	Kernel length	0.000545998
			139343060	chr8.S_139343060	C/G	Kernel length	0.000545998
			139343068	chr8.S_139343068	A/G	Kernel length	0.000545998
			139343550	PZE-108082591	A/G	Ear leaf length	1.81569e-05
			139343576	PZE-108082592	A/G	Ear leaf length	8.70886e-05
						Kernel length	0.000304461
						Plant height	0.000940085
			139345282	chr8.S_139345282	A/C	Kernel length	0.000201304
			139345593	chr8.S_139345593	A/G	Ear length	0.000237513
						Kernel number per-row	0.000669962
			139345885	chr8.S_139345885	A/G	Kernel length	0.000384159
			139345940	chr8.S_139345940	A/G	Kernel length	0.00016244
			139345941	chr8.S_139345941	A/C	Kernel length	0.000181856
ZmZFP105	GRMZM2G035103	5	6315678	chr5.S_6315678	A/C	Ear leaf width	0.000794679
			6315680	chr5.S_6315680	C/G	100 grain weight	0.00062612
			6315686	chr5.S_6315686	A/C	Ear leaf length	0.000571641
			6316039	chr5.S_6316039	T/C	100 grain weight	0.00037172
						Ear length	0.000509024
			6316045	chr5.S_6316045	A/C	Tassel branch number	0.000618412
			6316055	chr5.S_6316055	A/G	Kernel length	0.000364279
			6316092	chr5.S_6316092	A/G	Ear row number	0.000723345
			6316450	chr5.S_6316450	A/T	Kernel length	8.22879e-05
			6316451	chr5.S_6316451	A/T	Kernel length	8.22879e-05
			6316452	chr5.S_6316452	A/T	Ear diameter	0.000681251
						Kernel length	2.82201e-05
ZmZFP075	GRMZM2G035625	3	154593639	chr3.S_154593639	C/G	Kernel thickness	0.00025149
ZmZFP053	GRMZM2G037574	2	183184744	chr2.S_183184744	C/G	Ear leaf length	0.000171189
			183184791	chr2.S_183184791	C/G	Ear leaf length	0.000144839
ZmZFP236	GRMZM2G038284	6	164372384	chr6.S_164372384	C/G	Plant height	0.000653398
			164372385	chr6.S_164372385	A/T	Plant height	0.000653398
			164372386	chr6.S_164372386	A/C	Plant height	0.000653398
			164372511	chr6.S_164372511	A/T	Plant height	0.000370611
			164373309	chr6.S_164373309	A/G	Ear leaf width	0.000374065
			164375150	chr6.S_164375150	A/G	Kernel thickness	8.40681e-05
						Kernel width	0.000844589
						Plant height	6.32214e-05
			164375151	chr6.S_164375151	A/C	Kernel thickness	8.40681e-05
						Kernel width	0.000844589
						Plant height	6.32214e-05
			164375182	chr6.S_164375182	T/G	Kernel thickness	6.22146e-05
						Kernel width	0.00059695
						Plant height	0.000154554
			164375199	chr6.S_164375199	T/C	Kernel thickness	8.40681e-05
						Kernel width	0.000844589
						Plant height	6.32214e-05
			164375250	chr6.S_164375250	C/G	Kernel thickness	9.21614e-06
						Kernel width	0.000335674
						Plant height	0.000193342
			164375268	chr6.S_164375268	C/G	Heading date	0.000164446
						Pollen shed	0.000911348
ZmZFP225	GRMZM2G041269	4	178002215	chr4.S_178002215	T/G	Ear length	0.000661186
			178003247	chr4.S_178003247	A/G	100 grain weight	0.000314755
ZmZFP153	GRMZM2G042666	7	146240303	chr7.S_146240303	A/C	Cob diameter	4.38357e-07
						Cob weight	2.92861e-05
			146240306	chr7.S_146240306	T/C	Kernel thickness	0.000228563
						Leaf number above ear	0.000772072
			146240353	chr7.S_146240353	T/C	Ear row number	0.000766061
			146240532	chr7.S_146240532	T/G	Cob weight	6.91697e-05
			146244380	chr7.S_146244380	C/G	Plant height	0.000494075
			146244619	chr7.S_146244619	A/C	Kernel width	0.000653988
			146244834	chr7.S_146244834	A/G	Kernel thickness	0.000900772
ZmZFP217	GRMZM2G044126	2	212536270	chr2.S_212536270	A/G	Ear row number	0.00032555
			212536297	chr2.S_212536297	A/C	Ear row number	0.000210323
			212536318	chr2.S_212536318	A/C	Cob weight	0.000177256
						Ear length	0.000429242
						Kernel thickness	0.000520734
						Kernel number per-row	0.000904071
						Plant height	8.9361e-05
			212536324	chr2.S_212536324	A/G	Ear height	0.000273815
						Kernel thickness	2.02284e-05
						Kernel number per-row	0.000534309
						Plant height	4.65893e-06
			212536334	chr2.S_212536334	A/G	Ear row number	0.000399817
			212536336	chr2.S_212536336	C/G	Cob weight	9.71479e-05
						Ear length	0.000108099
						Plant height	0.000123118
			212536344	chr2.S_212536344	A/T	Cob weight	9.71479e-05
						Ear length	0.000108099
						Plant height	0.000123118
			212536408	chr2.S_212536408	C/G	Kernel thickness	0.00039137
						Kernel number per-row	0.000147547
						Plant height	0.000139111
			212536409	chr2.S_212536409	T/C	Ear row number	0.000399817
			212536447	chr2.S_212536447	T/G	Kernel thickness	6.50037e-05
						Kernel number per-row	0.000607043
						Plant height	5.599e-05
			212536597	chr2.S_212536597	T/C	Ear row number	0.000749926
			212538256	chr2.S_212538256	C/G	Tassel main axis length	7.95087e-05
			212539211	chr2.S_212539211	A/G	Tassel branch number	0.00068642
			212540872	chr2.S_212540872	T/C	Ear row number	0.000180997
			212540934	chr2.S_212540934	A/C	Tassel branch number	0.000522325
ZmZFP218	GRMZM2G048411	2	188152382	chr2.S_188152382	T/G	Ear diameter	0.000686379
			188152430	chr2.S_188152430	A/G	Tassel branch number	0.000145101
			188152485	chr2.S_188152485	A/C	Tassel branch number	0.000121339
			188152487	chr2.S_188152487	A/T	Tassel branch number	3.06449e-06
			188152488	chr2.S_188152488	A/G	Tassel branch number	7.38479e-05
			188152503	chr2.S_188152503	A/G	Ear diameter	0.000196941
			188152537	chr2.S_188152537	A/C	100 grain weight	0.000458661
			188152573	chr2.S_188152573	A/T	Ear diameter	0.000196941
			188152624	chr2.S_188152624	A/G	Ear diameter	0.000465279
			188152626	chr2.S_188152626	A/G	Tassel main axis length	0.000905389
			188152726	chr2.S_188152726	T/C	Ear diameter	0.000465279
			188152752	chr2.S_188152752	A/C	Tassel branch number	0.000163505
			188152986	chr2.S_188152986	C/G	Plant height	0.00011174
			188153025	chr2.S_188153025	A/G	Ear diameter	0.000465279
			188154010	chr2.S_188154010	A/G	Tassel branch number	0.000163505
			188154826	chr2.S_188154826	T/C	Kernel thickness	0.000699148
						Plant height	0.000187297
			188154952	chr2.S_188154952	A/T	Tassel branch number	0.000163505
			188154958	chr2.S_188154958	A/G	Tassel branch number	0.000163505
			188155162	chr2.S_188155162	A/G	Tassel branch number	9.95831e-05
			188155463	chr2.S_188155463	A/T	Tassel branch number	0.000204433
			188157972	chr2.S_188157972	A/G	Tassel branch number	2.81758e-05
			188158005	chr2.S_188158005	A/G	Kernel length	8.74847e-06
ZmZFP124	GRMZM2G050939	6	29282737	chr6.S_29282737	A/T	Ear leaf width	0.000356736
						Heading date	0.000260471
						Pollen shed	0.000284778
						Silking time	2.41584e-05
			29282756	chr6.S_29282756	C/G	Ear leaf width	0.000253653
						Kernel length	4.94434e-08
			29282765	chr6.S_29282765	A/G	Ear leaf width	0.000356736
						Heading date	0.000260471
						Pollen shed	0.000284778
						Silking time	2.41584e-05
			29282904	chr6.S_29282904	T/C	Ear leaf width	0.000223007
						Heading date	0.000227147
						Kernel length	0.000744039
						Pollen shed	0.000245371
						Silking time	1.93415e-05
			29283212	chr6.S_29283212	A/G	Kernel length	0.000373796
			29283416	chr6.S_29283416	A/G	Kernel length	0.000373796
			29283417	chr6.S_29283417	C/G	Ear leaf width	0.000479276
						Pollen shed	0.000923972
						Silking time	6.07276e-05
			29283926	chr6.S_29283926	A/G	Ear leaf width	0.000479276
						Pollen shed	0.000923972
						Silking time	6.07276e-05
			29284012	chr6.S_29284012	A/G	Silking time	0.000287563
			29284843	chr6.S_29284843	T/C	Kernel length	0.000373796
ZmZFP222	GRMZM2G051458	3	8535654	chr3.S_8535654	C/G	Kernel length	1.38479e-06
ZmZFP243	GRMZM2G053574	8	58531773	chr8.S_58531773	C/G	Ear leaf width	0.000191021
			58531860	chr8.S_58531860	T/C	Ear leaf width	0.000191021
			58531866	chr8.S_58531866	T/C	Ear leaf width	0.000191021
			58531898	chr8.S_58531898	A/G	Ear leaf width	0.000191021
			58532077	chr8.S_58532077	A/C	Ear leaf width	0.000191021
			58532890	chr8.S_58532890	C/G	Ear leaf width	0.000191021
			58532933	chr8.S_58532933	T/C	Ear leaf width	0.000191021
			58533194	chr8.S_58533194	A/T	Ear leaf width	0.000191021
			58533354	chr8.S_58533354	T/G	Ear leaf width	0.000191021
			58533883	chr8.S_58533883	C/G	Ear height	0.000175418
						Ear leaf length	0.000339242
			58534016	chr8.S_58534016	A/G	Ear leaf width	0.000191021
			58534080	chr8.S_58534080	A/C	Ear leaf width	0.000191021
			58534281	chr8.S_58534281	A/C	Ear leaf width	0.000191021
			58534317	chr8.S_58534317	A/C	Ear height	0.000175418
						Ear leaf length	0.000339242
			58534335	chr8.S_58534335	A/C	Ear leaf width	0.000191021
			58534340	chr8.S_58534340	T/C	Ear leaf width	0.000191021
			58534366	chr8.S_58534366	C/G	Ear leaf width	0.000191021
			58534386	chr8.S_58534386	A/G	Ear leaf width	0.000191021
ZmZFP178	GRMZM2G054093	9	103956920	chr9.S_103956920	T/C	Tassel main axis length	0.000854085
ZmZFP155	GRMZM2G058197	7	160598451	chr7.S_160598451	A/G	Kernel length	0.00025697
			160599436	chr7.S_160599436	C/G	Kernel length	0.000519052
						Leaf number above ear	5.61547e-05
			160599437	chr7.S_160599437	A/G	Kernel length	0.000331285
						Leaf number above ear	7.42876e-05
			160599580	chr7.S_160599580	T/C	Kernel length	3.03326e-07
			160599618	chr7.S_160599618	C/G	Cob diameter	0.00072023
			160600348	chr7.S_160600348	A/G	Cob diameter	0.000626238
			160600407	chr7.S_160600407	T/C	Kernel length	0.000926251
			160600465	chr7.S_160600465	C/G	Kernel width	0.000150008
			160600519	chr7.S_160600519	A/G	Kernel number per-row	0.000846344
			160600563	chr7.S_160600563	T/C	Cob diameter	0.000398303
			160600877	chr7.S_160600877	A/G	Kernel length	3.26941e-08
			160601071	chr7.S_160601071	C/G	Tassel branch number	0.000127858
			160601173	chr7.S_160601173	A/C	Cob diameter	0.000282257
			160601392	chr7.S_160601392	T/C	Tassel branch number	0.000592454
			160601395	chr7.S_160601395	T/G	Kernel number per-row	0.000536123
			160601398	chr7.S_160601398	T/G	Ear height	8.60903e-06
						Kernel length	0.00016183
						Plant height	7.80266e-06
			160601466	chr7.S_160601466	T/C	Kernel number per-row	0.000964919
			160601469	chr7.S_160601469	T/C	Kernel number per-row	0.000865641
			160601597	chr7.S_160601597	A/T	Heading date	0.000513892
						Pollen shed	5.82352e-05
						Silking time	8.3088e-05
			160601615	chr7.S_160601615	A/G	Heading date	0.000969123
						Pollen shed	0.000233621
						Silking time	0.00017074
						Tassel branch number	0.000608631
			160601621	chr7.S_160601621	A/T	Heading date	0.000513784
						Pollen shed	8.19049e-05
						Silking time	9.12586e-05
						Tassel branch number	0.000284264
			160601626	chr7.S_160601626	T/C	Heading date	0.000430685
						Pollen shed	8.71887e-05
						Silking time	9.15398e-05
			160601897	PZE-107110443	A/C	Tassel branch number	1.10117e-05
ZmZFP087	GRMZM2G058868	4	610398	chr4.S_610398	T/C	Cob weight	0.000666694
ZmZFP029	GRMZM2G061626	1	293154780	chr1.S_293154780	A/G	Kernel length	0.000534029
			293155135	chr1.S_293155135	A/G	Ear diameter	0.000474752
						Ear leaf width	0.000222506
			293155510	chr1.S_293155510	C/G	Kernel length	0.00018046
ZmZFP138	GRMZM2G061996	7	50105904	chr7.S_50105904	T/C	Kernel length	0.000854052
			50106007	chr7.S_50106007	A/G	Ear diameter	0.000500386
						Kernel length	0.000457935
			50110412	chr7.S_50110412	A/G	Kernel length	0.000854052
			50110755	chr7.S_50110755	T/G	Kernel length	0.000527662
			50110860	chr7.S_50110860	A/G	Ear diameter	0.000580833
						Kernel length	0.000133042
ZmZFP194	GRMZM2G068710	10	10140760	chr10.S_10140760	T/C	Ear diameter	0.000264755
						Ear leaf width	0.000828823
			10140901	chr10.S_10140901	C/G	Ear leaf width	0.000885974
			10140902	chr10.S_10140902	T/G	Ear leaf width	0.000885974
			10140916	chr10.S_10140916	T/G	Leaf number above ear	0.000752647
			10142324	chr10.S_10142324	A/G	Kernel length	0.000672723
			10142913	chr10.S_10142913	A/G	Plant height	0.00043756
			10143604	chr10.S_10143604	A/G	Leaf number above ear	0.000361939
ZmZFP100	GRMZM2G071101	4	198998847	PZE-104122007	A/C	Ear row number	3.78334e-06
ZmZFP189	GRMZM2G074032	9	144035764	chr9.S_144035764	C/G	Ear leaf length	0.00096622
ZmZFP171	GRMZM2G075956	8	166079790	chr8.S_166079790	A/G	Cob diameter	0.00092155
ZmZFP154	GRMZM2G081782	7	158951742	PZE-107107153	A/G	Cob weight	0.000358713
						Ear diameter	0.000535997
			158953179	chr7.S_158953179	T/C	Cob weight	2.39776e-05
						Ear leaf length	5.43766e-05
						Leaf number above ear	0.000129237
			158953329	PZE-107107154	A/G	Cob weight	0.000101862
						Ear leaf length	0.000904062
						Leaf number above ear	1.68616e-06
			158953599	chr7.S_158953599	C/G	Cob weight	8.03127e-05
						Ear leaf length	0.000164481
			158953881	chr7.S_158953881	A/G	Cob weight	0.000407138
ZmZFP058	GRMZM2G081812	2	198580873	chr2.S_198580873	A/G	Ear leaf length	0.00056974
						Ear length	0.0001512
						Heading date	0.000243217
						Kernel length	1.06651e-05
						Leaf number above ear	0.000882018
						Plant height	1.06255e-05
						Pollen shed	9.03599e-05
						Silking time	0.000407072
ZmZFP122	GRMZM2G085945	5	211549650	chr5.S_211549650	A/C	Pollen shed	5.5955e-05
			211549874	chr5.S_211549874	C/G	Ear row number	0.000174664
ZmZFP073	GRMZM2G086835	3	86773652	chr3.S_86773652	T/C	Cob diameter	0.000625976
						Ear diameter	2.07304e-06
ZmZFP159	GRMZM2G088112	8	11569881	PZE-108011044	A/C	Kernel number per-row	0.000514829
			11569968	PZE-108011046	A/G	Plant height	0.000513946
						Tassel main axis length	9.60287e-05
ZmZFP119	GRMZM2G090595	5	194163064	chr5.S_194163064	A/G	Plant height	0.000677649
			194163229	chr5.S_194163229	A/G	Ear length	5.49937e-06
			194163586	chr5.S_194163586	T/C	Ear leaf length	0.000203817
						Leaf number above ear	0.000152701
			194166086	chr5.S_194166086	T/C	Ear diameter	0.000108168
			194167431	chr5.S_194167431	T/C	Cob diameter	0.00054451
						Tassel main axis length	7.50865e-05
			194167478	chr5.S_194167478	T/C	Cob diameter	0.00054451
						Tassel main axis length	7.50865e-05
			194168756	chr5.S_194168756	A/C	Tassel branch number	0.000675761
			194168820	chr5.S_194168820	T/G	Ear leaf length	0.000283392
						Kernel length	2.50595e-05
						Leaf number above ear	0.000393308
						Plant height	0.00012587
						Tassel main axis length	1.20392e-05
			194168900	chr5.S_194168900	A/C	Ear leaf length	0.000143877
						Kernel length	8.83523e-05
						Tassel main axis length	2.72691e-05
			194169141	chr5.S_194169141	T/C	Ear leaf length	2.86483e-05
						Ear length	0.000687876
						Tassel main axis length	9.69742e-06
			194169261	chr5.S_194169261	A/G	Ear length	0.000587562
						Tassel main axis length	0.000546459
			194169297	chr5.S_194169297	T/C	Ear leaf length	5.30573e-06
						Ear length	9.06906e-05
						Kernel length	0.000423011
						Leaf number above ear	0.000799552
						Plant height	0.00010224
						Tassel main axis length	8.10805e-06
			194169312	chr5.S_194169312	A/G	Ear length	0.000587562
						Tassel main axis length	0.000546459
			194169591	chr5.S_194169591	T/C	Ear leaf length	2.06218e-06
						Ear length	1.49969e-05
						Kernel length	3.2448e-07
						Leaf number above ear	1.12676e-05
						Plant height	1.17239e-05
						Tassel main axis length	9.17639e-06
			194169786	chr5.S_194169786	C/G	Tassel main axis length	0.00035388
			194169996	chr5.S_194169996	T/C	Tassel main axis length	8.86438e-05
			194170037	chr5.S_194170037	A/C	Ear height	0.000767921
						Heading date	0.000375153
			194170050	chr5.S_194170050	A/G	Ear leaf length	4.26488e-07
						Ear length	0.000287448
						Kernel length	7.99501e-07
						Plant height	9.51772e-06
						Tassel main axis length	0.000379948
			194170059	chr5.S_194170059	A/G	Ear leaf length	2.38215e-05
						Kernel length	0.000978708
						Tassel main axis length	0.000136704
			194170069	chr5.S_194170069	A/G	Ear leaf length	2.38215e-05
						Kernel length	0.000978708
						Tassel main axis length	0.000136704
			194170093	chr5.S_194170093	A/G	Ear leaf length	6.53624e-06
						Kernel length	1.73586e-05
						Plant height	0.000502797
			194170312	chr5.S_194170312	A/G	Tassel main axis length	0.000124731
			194170484	chr5.S_194170484	A/G	Kernel length	8.49747e-05
			194170532	chr5.S_194170532	A/G	Kernel length	0.00012641
						Plant height	0.000754496
			194170562	chr5.S_194170562	A/T	Ear leaf length	1.52799e-06
						Kernel length	2.38975e-05
						Plant height	3.89809e-05
			194170563	chr5.S_194170563	A/T	Ear leaf length	1.84532e-06
						Kernel length	2.3899e-05
						Plant height	3.28428e-05
			194170564	chr5.S_194170564	A/G	Ear leaf length	7.83262e-07
						Kernel length	2.70808e-05
						Plant height	5.14097e-05
ZmZFP223	GRMZM2G097258	3	145436840	chr3.S_145436840	T/C	Tassel branch number	0.000143683
			145436868	PZE-103087524	A/C	Tassel branch number	0.000104125
			145436910	chr3.S_145436910	A/G	Tassel branch number	0.000133363
			145436944	chr3.S_145436944	T/G	Tassel branch number	0.000133363
			145437512	chr3.S_145437512	C/G	Tassel branch number	0.000602339
			145437857	chr3.S_145437857	A/G	Tassel branch number	0.000781837
			145437944	chr3.S_145437944	A/G	Ear height	0.00072338
						Tassel branch number	2.96951e-05
			145438484	PZE-103087535	A/G	Ear diameter	0.000344341
			145438625	PZE-103087536	A/G	Ear diameter	0.000275907
ZmZFP167	GRMZM2G100146	8	136129416	PZE-108080005	A/G	Ear length	0.000122676
			136129448	chr8.S_136129448	T/C	Kernel length	0.000648533
			136129449	chr8.S_136129449	A/C	Kernel length	0.000726981
			136129563	chr8.S_136129563	T/G	Ear length	0.000173251
			136129975	PZA03591.2	A/G	Ear length	4.91462e-07
						Plant height	8.98844e-05
			136130113	chr8.S_136130113	T/C	Ear length	0.000402117
			136130397	chr8.S_136130397	T/C	Ear length	0.000241584
			136130557	chr8.S_136130557	C/G	Ear length	0.000101278
						Plant height	0.000459074
ZmZFP212	GRMZM2G100620	1	37871381	chr1.S_37871381	T/C	Silking time	0.000809157
ZmZFP022	GRMZM2G104516	1	205832195	chr1.S_205832195	T/C	Plant height	0.000522124
ZmZFP080	GRMZM2G105224	3	190064606	chr3.S_190064606	A/G	Kernel thickness	0.000859808
ZmZFP219	GRMZM2G106881	2	16126969	chr2.S_16126969	T/G	Ear length	0.00050072
						Tassel branch number	0.000120857
			16127078	chr2.S_16127078	C/G	100 grain weight	0.000982884
						Ear length	0.000982345
						Tassel branch number	0.000144782
			16127455	chr2.S_16127455	A/G	100 grain weight	0.000982884
						Ear length	0.000982345
						Tassel branch number	0.000144782
			16131605	chr2.S_16131605	A/G	Ear length	0.00050072
						Tassel branch number	0.000120857
			16131614	chr2.S_16131614	C/G	Ear length	0.00050072
						Tassel branch number	0.000120857
ZmZFP095	GRMZM2G114660	4	152715244	chr4.S_152715244	T/G	Ear height	1.04462e-05
						Heading date	0.000156342
						Kernel length	3.32414e-05
						Kernel thickness	4.76219e-05
						Kernel number per-row	1.30649e-05
						Pollen shed	0.000117724
			152715248	chr4.S_152715248	T/C	Ear height	1.04462e-05
						Heading date	0.000156342
						Kernel length	3.32414e-05
						Kernel thickness	4.76219e-05
						Kernel number per-row	1.30649e-05
						Pollen shed	0.000117724
			152715834	chr4.S_152715834	C/G	Pollen shed	8.60213e-05
			152715912	chr4.S_152715912	C/G	Ear height	0.00044026
						Ear row number	5.0169e-05
						Heading date	0.000643521
						Pollen shed	1.03768e-05
						Silking time	5.67867e-05
			152716205	chr4.S_152716205	C/G	Ear diameter	0.000546136
						Heading date	0.000145478
						Pollen shed	1.56868e-05
			152716213	chr4.S_152716213	A/T	Heading date	0.000551271
						Pollen shed	1.69586e-05
						Silking time	0.000410614
			152716523	chr4.S_152716523	T/G	Ear diameter	0.000899343
						Ear height	0.000231722
						Ear row number	0.000114639
						Heading date	0.000427482
						Pollen shed	6.56352e-06
						Silking time	2.54189e-05
ZmZFP014	GRMZM2G114667	1	92245288	SYN13723	A/G	100 grain weight	0.000233219
						Cob weight	0.000154265
						Ear leaf length	0.000115378
						Kernel length	1.92725e-05
			92245467	chr1.S_92245467	A/T	Cob diameter	2.41541e-05
						Cob weight	0.000381971
						Ear diameter	0.000948418
			92245468	chr1.S_92245468	A/C	Cob diameter	4.14552e-06
					A/C	Cob weight	0.000211728
					A/C	Ear diameter	0.000233651
			92245514	chr1.S_92245514	T/C	Cob diameter	2.28121e-05
						Cob weight	0.00042361
						Ear diameter	0.000121315
						Ear row number	8.12196e-05
			92245587	chr1.S_92245587	C/G	Cob diameter	0.000129638
			92245588	chr1.S_92245588	C/G	Cob diameter	0.000102964
			92245664	chr1.S_92245664	A/T	Cob diameter	1.41164e-06
						Ear diameter	2.50876e-05
						Ear row number	2.09892e-05
			92245682	chr1.S_92245682	T/C	Cob diameter	2.07418e-06
						Ear diameter	2.58522e-05
						Ear row number	2.80193e-05
			92245908	chr1.S_92245908	A/G	Cob diameter	0.00015207
			92246409	chr1.S_92246409	A/G	Kernel length	6.97245e-06
			92246415	chr1.S_92246415	T/C	Ear row number	0.000311897
			92246422	chr1.S_92246422	T/C	Ear row number	0.000550969
			92246622	chr1.S_92246622	T/C	Ear row number	0.000278564
			92246767	chr1.S_92246767	A/G	Ear row number	0.000847932
			92246819	chr1.S_92246819	T/C	Ear row number	0.000116536
ZmZFP226	GRMZM2G117441	4	237683708	chr4.S_237683708	T/C	Kernel width	0.000842926
			237683889	chr4.S_237683889	A/T	Kernel width	0.000344942
			237683954	chr4.S_237683954	T/G	Kernel width	0.000338906
			237684294	chr4.S_237684294	A/G	Kernel width	0.000206191
			237684560	chr4.S_237684560	T/C	Kernel width	0.000308926
			237684562	chr4.S_237684562	A/C	Cob diameter	0.00054853
						Cob weight	0.0001172
ZmZFP120	GRMZM2G125432	5	201600785	chr5.S_201600785	T/C	Ear height	0.000612939
ZmZFP121	GRMZM2G127846	5	201630903	PZE-105150110	A/C	Plant height	0.000332824
ZmZFP033	GRMZM2G129261	2	17094823	chr2.S_17094823	T/G	Kernel width	0.00096409
			17094824	chr2.S_17094824	A/C	Kernel width	0.00096409
			17094827	chr2.S_17094827	A/T	Kernel width	0.00096409
			17094829	chr2.S_17094829	T/C	Kernel width	0.00096409
			17095383	chr2.S_17095383	C/G	100 grain weight	5.27285e-05
						Ear diameter	0.000845119
			17095965	chr2.S_17095965	T/C	Cob diameter	0.000123387
						Kernel width	0.000581717
						Tassel main axis length	3.6756e-06
			17099848	chr2.S_17099848	T/C	Ear length	0.000392153
			17100186	PZE-102036006	A/G	Tassel main axis length	3.6054e-05
			17101705	chr2.S_17101705	T/C	Ear height	0.000397157
						Plant height	0.000368407
			17101952	chr2.S_17101952	A/T	Cob diameter	0.000256907
						Kernel width	0.000673573
			17101954	chr2.S_17101954	A/T	Cob diameter	0.000256907
						Kernel width	0.000673573
			17101987	chr2.S_17101987	A/T	Cob diameter	5.72389e-05
						Tassel main axis length	4.91356e-05
ZmZFP077	GRMZM2G129428	3	174463370	SYN31396	A/G	Kernel width	0.000165779
			174465058	SYN31399	A/G	Kernel width	0.000193707
ZmZFP213	GRMZM2G131623	1	226559022	chr1.S_226559022	T/C	Leaf number above ear	0.000659059
ZmZFP035	GRMZM2G132756	2	19432056	PZE-102039583	A/G	Ear leaf width	0.000759406
ZmZFP214	GRMZM2G132780	1	191500473	chr1.S_191500473	T/C	Ear height	0.000392123
						Plant height	0.000697542
						Tassel branch number	0.000867339
			191511183	chr1.S_191511183	A/T	Tassel branch number	0.000819831
			191511309	chr1.S_191511309	T/C	Ear leaf width	0.000208796
			191511446	chr1.S_191511446	A/G	Ear leaf width	0.000208796
			191511784	chr1.S_191511784	A/G	Tassel branch number	0.000819831
			191512354	chr1.S_191512354	A/G	Ear leaf width	0.000208796
			191513626	chr1.S_191513626	C/G	Tassel branch number	2.64353e-05
ZmZFP220	GRMZM2G134761	2	185582366	chr2.S_185582366	T/C	Ear diameter	5.19867e-05
						Ear row number	0.000149612
			185582626	chr2.S_185582626	T/G	Ear diameter	5.19867e-05
						Ear row number	0.000149612
			185582647	chr2.S_185582647	A/G	Ear leaf width	0.000748324
						Kernel length	2.33584e-05
						Plant height	0.000374047
			185582729	chr2.S_185582729	A/G	Ear leaf width	0.000358453
						Kernel length	2.49006e-05
						Plant height	0.000198219
			185582743	chr2.S_185582743	A/G	Ear diameter	5.19867e-05
						Ear row number	0.000149612
			185582931	chr2.S_185582931	C/G	Ear leaf width	0.000344035
						Kernel length	2.28475e-05
						Plant height	0.000231423
			185582943	chr2.S_185582943	A/G	Cob diameter	0.000627942
			185582980	chr2.S_185582980	C/G	Ear diameter	6.70435e-05
						Ear row number	0.000185192
			185582992	chr2.S_185582992	A/G	Cob weight	2.3902e-06
						Ear height	1.41719e-05
						Ear leaf length	0.000396665
						Plant height	1.95646e-06
			185583002	chr2.S_185583002	A/C	Cob diameter	0.00020721
						Cob weight	5.72558e-05
						Ear height	4.5569e-05
						Plant height	0.00052349
			185583045	chr2.S_185583045	A/C	Ear leaf width	0.000179748
						Kernel length	2.69179e-06
						Plant height	0.000115533
			185583101	chr2.S_185583101	A/G	Cob weight	2.60409e-06
						Ear height	3.37798e-07
						Ear leaf length	0.000448415
						Ear length	0.000456674
						Plant height	1.67409e-07
			185583108	chr2.S_185583108	A/T	Cob weight	0.000744716
						Ear height	0.000215527
			185583254	chr2.S_185583254	T/C	Ear diameter	0.000119911
						Ear row number	0.000226821
			185583308	chr2.S_185583308	A/G	Kernel length	7.50478e-06
						Plant height	0.000841803
			185583345	chr2.S_185583345	A/C	Ear diameter	0.000932305
						Ear leaf width	0.000201002
						Ear row number	0.000671019
			185583346	chr2.S_185583346	C/G	Cob diameter	0.000314825
						Ear diameter	3.18459e-05
						Ear row number	5.85555e-05
ZmZFP210	GRMZM2G136494	10	149091945	chr10.S_149091945	T/C	Kernel width	0.000601597
			149091947	chr10.S_149091947	T/G	Ear leaf length	0.000657496
ZmZFP174	GRMZM2G139160	8	171810459	chr8.S_171810459	C/G	Kernel width	0.000434164
ZmZFP239	GRMZM2G140288	7	167144450	chr7.S_167144450	A/G	Cob diameter	9.70169e-05
					A/G	Cob weight	1.68597e-05
			167147798	chr7.S_167147798	A/G	Cob diameter	0.00061462
			167149629	chr7.S_167149629	A/G	Cob diameter	0.00061462
			167149679	chr7.S_167149679	T/G	Cob diameter	0.000627481
						Ear diameter	0.000886702
			167150169	chr7.S_167150169	C/G	Cob diameter	0.000471352
						Cob weight	0.000918455
						Ear diameter	0.000983751
			167150256	chr7.S_167150256	A/G	Ear diameter	0.000796376
			167150257	chr7.S_167150257	C/G	Cob diameter	0.00061462
ZmZFP150	GRMZM2G141031	7	124146886	chr7.S_124146886	T/C	Kernel length	2.97476e-05
			124149820	SYN38697	A/G	Kernel length	0.000627418
ZmZFP048	GRMZM2G142502	2	164881110	chr2.S_164881110	T/C	Kernel length	6.92811e-05
			164881111	chr2.S_164881111	C/G	Kernel length	6.92811e-05
			164881148	chr2.S_164881148	A/T	Kernel length	8.71653e-05
			164881172	chr2.S_164881172	T/C	Kernel length	3.2072e-05
			164882070	chr2.S_164882070	T/G	Ear leaf length	0.000667468
			164882076	chr2.S_164882076	A/G	Ear leaf length	0.000728937
			164882220	chr2.S_164882220	A/C	Kernel width	0.000252402
			164882226	chr2.S_164882226	T/C	Kernel width	0.000252402
			164882323	chr2.S_164882323	T/G	Ear leaf length	0.000728937
			164882470	chr2.S_164882470	T/C	Ear leaf length	0.000490474
			164883201	chr2.S_164883201	A/T	Ear leaf length	0.000525746
			164883282	chr2.S_164883282	T/G	Ear leaf length	0.000728937
			164886515	chr2.S_164886515	T/C	Kernel width	0.00045679
ZmZFP069	GRMZM2G143723	3	5884470	chr3.S_5884470	A/C	Silking time	0.000593076
			5884603	chr3.S_5884603	A/G	Ear height	1.07895e-05
						Heading date	0.000446754
						Pollen shed	0.000700526
						Silking time	1.17565e-05
			5884845	chr3.S_5884845	T/C	Ear leaf length	9.09451e-05
			5886671	chr3.S_5886671	T/G	Ear diameter	0.000868883
			5886865	chr3.S_5886865	A/T	Ear diameter	0.000934281
ZmZFP240	GRMZM2G144645	7	8257575	chr7.S_8257575	C/G	100 grain weight	2.27149e-05
			8257669	chr7.S_8257669	T/G	Kernel number per-row	0.000246271
			8257920	chr7.S_8257920	A/C	Plant height	0.000970606
			8257941	chr7.S_8257941	A/G	Plant height	0.000970606
			8258016	chr7.S_8258016	T/G	Ear leaf length	3.43517e-05
						Pollen shed	0.000309541
						Silking time	2.42302e-05
			8265204	chr7.S_8265204	A/G	Ear leaf length	0.000543587
						Kernel thickness	0.000956513
						Kernel width	0.000189276
						Plant height	6.15515e-06
						Tassel main axis length	0.000178059
			8265222	chr7.S_8265222	T/C	100 grain weight	6.24719e-05
						Cob diameter	0.000484404
			8265307	chr7.S_8265307	A/G	Ear row number	0.000688244
			8265319	chr7.S_8265319	A/G	Ear leaf length	4.87133e-05
						Leaf number above ear	0.000475256
						Plant height	0.000150161
						Tassel main axis length	4.61187e-05
			8265320	chr7.S_8265320	C/G	Ear leaf length	4.87133e-05
						Leaf number above ear	0.000475256
						Plant height	0.000150161
						Tassel main axis length	4.61187e-05
ZmZFP139	GRMZM2G150011	7	84702418	SYN29842	A/G	Kernel width	0.000943083
ZmZFP057	GRMZM2G153575	2	198403544	chr2.S_198403544	C/G	Ear leaf length	0.000438207
			198403545	chr2.S_198403545	T/G	Ear leaf length	0.00036479
			198403692	chr2.S_198403692	A/G	Ear leaf width	0.000260991
						Plant height	0.000974932
			198403713	chr2.S_198403713	T/C	Kernel thickness	0.000500041
			198404035	chr2.S_198404035	A/C	Plant height	0.000550827
			198404365	chr2.S_198404365	A/G	Ear leaf width	0.000328111
						Ear length	0.000316124
			198404370	chr2.S_198404370	A/C	Cob weight	0.00020632
						Ear leaf width	0.000536002
			198404517	chr2.S_198404517	T/C	Ear leaf width	0.000807814
			198404598	chr2.S_198404598	T/C	Ear leaf width	0.000807814
ZmZFP238	GRMZM2G156099	6	87794395	chr6.S_87794395	T/C	Silking time	0.00098462
			87794606	chr6.S_87794606	A/G	Silking time	0.00098462
			87796152	chr6.S_87796152	A/G	Silking time	0.000819552
			87796890	chr6.S_87796890	T/G	Silking time	0.000120148
			87796942	chr6.S_87796942	T/G	Silking time	0.00048338
			87796985	chr6.S_87796985	C/G	Kernel length	0.000835815
			87796994	chr6.S_87796994	C/G	Silking time	0.000163713
			87796998	chr6.S_87796998	C/G	Kernel length	0.000835815
ZmZFP006	GRMZM2G157197	1	32153593	chr1.S_32153593	A/C	Ear leaf width	0.000763975
			32153846	chr1.S_32153846	A/G	Ear leaf width	1.24931e-06
			32153886	chr1.S_32153886	A/G	Ear leaf width	0.000354601
			32153891	chr1.S_32153891	T/C	Ear leaf width	0.000354601
			32154361	chr1.S_32154361	A/T	Ear leaf length	0.000592651
			32154688	PZE-101046735	A/C	Cob weight	0.000596661
						Leaf number above ear	1.30802e-05
						Plant height	3.54226e-05
			32157097	PZE-101046755	A/G	Tassel branch number	0.000367328
ZmZFP241	GRMZM2G157422	7	84537039	chr7.S_84537039	T/C	Cob weight	0.000315249
ZmZFP202	GRMZM2G158141	10	91956338	chr10.S_91956338	A/G	Cob weight	6.50293e-05
			91956430	chr10.S_91956430	A/G	100 grain weight	0.000890815
						Cob weight	0.000186611
						Ear diameter	0.000555543
			91956467	chr10.S_91956467	T/C	Cob weight	0.000217974
						Plant height	0.00087446
						Tassel main axis length	1.14241e-05
			91956484	chr10.S_91956484	A/G	100 grain weight	0.000290255
						Cob diameter	2.26376e-06
						Cob weight	4.56261e-05
						Ear diameter	6.98902e-07
			91958690	PZE-110049095	A/G	100 grain weight	0.000493164
						Ear diameter	0.000912711
			91959608	chr10.S_91959608	A/G	Ear length	0.000138573
						Tassel main axis length	0.000292001
ZmZFP134	GRMZM2G159032	6	161231759	chr6.S_161231759	T/C	Plant height	0.000183174
			161232528	chr6.S_161232528	A/G	Ear height	0.000635136
			161232532	chr6.S_161232532	T/C	Ear height	0.000278052
						Silking time	0.000896692
			161232598	chr6.S_161232598	A/G	Ear height	0.000108042
						Ear leaf length	0.00028979
						Plant height	0.000677059
			161232680	chr6.S_161232680	T/C	Ear height	0.000105037
						Ear leaf length	0.000744554
			161234006	chr6.S_161234006	A/T	Ear height	3.45925e-05
						Ear row number	0.000631468
ZmZFP232	GRMZM2G160273	5	158818694	chr5.S_158818694	T/G	Ear leaf length	0.000102603
						Plant height	2.35877e-05
			158818696	chr5.S_158818696	T/G	Ear leaf length	0.000107731
						Plant height	3.81592e-06
			158818698	chr5.S_158818698	T/G	Ear leaf length	0.000263892
						Plant height	6.33209e-06
			158818701	chr5.S_158818701	T/G	Plant height	0.00048834
			158818704	chr5.S_158818704	T/C	Plant height	2.09201e-05
			158818706	chr5.S_158818706	T/G	Ear diameter	0.000337385
			158818730	chr5.S_158818730	A/T	Leaf number above ear	0.000631926
						Plant height	7.31756e-05
			158818802	chr5.S_158818802	T/G	Plant height	0.000425039
ZmZFP144	GRMZM2G160364	7	117235871	chr7.S_117235871	A/C	100 grain weight	1.68574e-05
						Kernel width	0.000246434
			117235888	chr7.S_117235888	A/G	100 grain weight	1.68574e-05
						Kernel width	0.000246434
			117236364	chr7.S_117236364	A/G	100 grain weight	4.11387e-05
						Tassel branch number	0.0002469
			117238053	chr7.S_117238053	A/C	100 grain weight	8.9928e-05
						Tassel branch number	0.000485521
			117238106	chr7.S_117238106	A/G	100 grain weight	1.83288e-05
						Tassel branch number	0.000463393
			117238113	chr7.S_117238113	A/G	100 grain weight	1.83288e-05
						Tassel branch number	0.000463393
			117241506	chr7.S_117241506	C/G	100 grain weight	1.80364e-06
						Kernel width	0.000246957
			117241597	chr7.S_117241597	T/C	100 grain weight	2.63907e-05
						Tassel branch number	0.00052964
			117241624	chr7.S_117241624	T/C	100 grain weight	5.52666e-07
						Kernel width	0.000313819
ZmZFP110	GRMZM2G168920	5	52757730	chr5.S_52757730	C/G	100 grain weight	4.12861e-05
						Cob diameter	0.000889866
						Cob weight	0.000692392
						Ear diameter	1.9108e-05
						Ear row number	0.000350505
						Kernel length	0.000201465
			52757771	chr5.S_52757771	T/G	100 grain weight	0.000154839
						Ear diameter	7.09943e-06
						Ear row number	0.000202808
						Kernel length	9.06301e-06
			52757773	chr5.S_52757773	T/C	100 grain weight	0.000154839
						Ear diameter	7.09943e-06
						Ear row number	0.000202808
						Kernel length	9.06301e-06
			52757774	chr5.S_52757774	T/C	100 grain weight	0.000154839
						Ear diameter	7.09943e-06
						Ear row number	0.000202808
						Kernel length	9.06301e-06
			52757866	chr5.S_52757866	T/C	100 grain weight	0.000154839
						Ear diameter	7.09943e-06
						Ear row number	0.000202808
						Kernel length	9.06301e-06
			52757867	chr5.S_52757867	A/C	100 grain weight	4.0242e-05
						Cob weight	0.000410308
						Ear diameter	1.39948e-05
						Ear row number	0.000340125
						Kernel length	6.79036e-05
			52758697	chr5.S_52758697	T/C	100 grain weight	8.8791e-05
						Ear diameter	3.19171e-06
						Ear row number	0.000215885
						Kernel length	5.75033e-07
			52759250	chr5.S_52759250	T/C	100 grain weight	0.000148865
						Ear diameter	5.05111e-06
						Ear row number	0.000198809
						Kernel length	2.32995e-06
			52759253	chr5.S_52759253	A/G	100 grain weight	0.000148865
						Ear diameter	5.05111e-06
						Ear row number	0.000198809
						Kernel length	2.32995e-06
			52759283	chr5.S_52759283	A/G	100 grain weight	0.000148865
						Ear diameter	5.05111e-06
						Ear row number	0.000198809
						Kernel length	2.32995e-06
			52759352	chr5.S_52759352	T/C	100 grain weight	0.000148865
						Ear diameter	5.05111e-06
						Ear row number	0.000198809
						Kernel length	2.32995e-06
			52760469	chr5.S_52760469	A/G	100 grain weight	0.000148865
						Ear diameter	5.05111e-06
						Ear row number	0.000198809
						Kernel length	2.32995e-06
			52760485	chr5.S_52760485	A/G	100 grain weight	8.8791e-05
						Ear diameter	3.19171e-06
						Ear row number	0.000215885
						Kernel length	5.75033e-07
			52760536	chr5.S_52760536	T/G	100 grain weight	8.8791e-05
						Ear diameter	3.19171e-06
						Ear row number	0.000215885
						Kernel length	5.75033e-07
			52760607	chr5.S_52760607	T/G	100 grain weight	0.000148865
						Ear diameter	5.05111e-06
						Ear row number	0.000198809
						Kernel length	2.32995e-06
			52760611	chr5.S_52760611	A/G	100 grain weight	0.000148865
						Ear diameter	5.05111e-06
						Ear row number	0.000198809
						Kernel length	2.32995e-06
ZmZFP034	GRMZM2G170520	2	19359455	PZE-102039498	A/C	Ear leaf length	0.000705285
						Plant height	0.000458211
			19359537	chr2.S_19359537	A/T	Plant height	0.000275324
ZmZFP245	GRMZM2G170632	8	138667729	chr8.S_138667729	A/C	Kernel number per-row	0.000993018
			138667806	chr8.S_138667806	A/G	Ear leaf length	0.000257862
						Ear length	0.000783283
						Kernel number per-row	3.73817e-05
ZmZFP003	GRMZM2G171073	1	23564209	chr1.S_23564209	A/G	Ear leaf width	0.00071217
			23564682	chr1.S_23564682	C/G	Kernel thickness	0.000144942
			23564685	chr1.S_23564685	C/G	Kernel thickness	0.000897899
			23564844	chr1.S_23564844	A/G	Ear diameter	0.000291789
						Kernel length	0.00019607
			23566233	chr1.S_23566233	A/G	Kernel length	5.19383e-05
			23566612	chr1.S_23566612	A/G	Ear length	0.000378246
ZmZFP096	GRMZM2G172427	4	160931718	chr4.S_160931718	A/C	Plant height	0.00096375
			160934436	PZA03653.1	A/G	Cob diameter	0.000325905
			160935992	chr4.S_160935992	T/C	Kernel length	3.54273e-06
						Kernel number per-row	0.000253585
			160936092	chr4.S_160936092	A/G	Plant height	0.000700228
			160936307	chr4.S_160936307	A/G	Plant height	0.000700228
			160936542	chr4.S_160936542	A/C	Plant height	0.000719049
			160936983	PZA03654.1	A/G	Cob diameter	0.000389434
			160939079	chr4.S_160939079	T/C	Plant height	0.000580983
ZmZFP126	GRMZM2G175000	6	39893949	chr6.S_39893949	T/C	100 grain weight	0.000717054
			39893950	chr6.S_39893950	A/T	100 grain weight	0.000492195
			39893951	chr6.S_39893951	A/C	100 grain weight	0.000490915
						Kernel length	0.00015184
			39893952	chr6.S_39893952	A/C	100 grain weight	0.000299624
			39894034	chr6.S_39894034	T/C	Tassel main axis length	0.000752648
			39894217	chr6.S_39894217	A/G	Kernel length	0.000946327
ZmZFP224	GRMZM2G178227	3	208115145	chr3.S_208115145	T/G	Kernel thickness	0.000758861
ZmZFP023	GRMZM2G179677	1	206123397	chr1.S_206123397	A/C	Cob weight	0.000339777
			206123974	chr1.S_206123974	A/G	Ear length	0.000657727
			206124271	SYN14326	A/G	Ear diameter	0.000419029
ZmZFP018	GRMZM2G301098	1	182420518	chr1.S_182420518	A/T	Ear leaf length	0.000483614
						Ear length	1.58836e-07
						Kernel number per-row	0.000614382
						Leaf number above ear	0.000303617
						Tassel main axis length	0.000182168
			182421240	chr1.S_182421240	A/G	Ear leaf length	0.000511869
						Ear length	1.60925e-07
						Kernel number per-row	0.000608479
						Leaf number above ear	0.000397446
						Tassel main axis length	0.000197297
			182421302	chr1.S_182421302	A/G	Kernel length	0.000937863
			182421346	chr1.S_182421346	A/T	Ear length	4.97525e-10
						Kernel number per-row	1.60143e-05
						Leaf number above ear	0.000711758
						Plant height	0.000284687
						Tassel main axis length	1.35122e-05
			182421528	SYN12831	A/G	Ear length	3.5059e-10
						Kernel number per-row	0.000104088
						Plant height	0.000117573
						Tassel main axis length	0.000131472
			182421581	chr1.S_182421581	A/C	Kernel length	0.000491913
			182421645	chr1.S_182421645	A/G	Ear length	0.000914586
						Kernel length	0.000898413
			182421675	chr1.S_182421675	T/C	Ear length	0.000914586
						Kernel length	0.000898413
			182421680	chr1.S_182421680	A/G	Ear length	3.7743e-10
						Kernel number per-row	0.000685887
						Plant height	0.000695002
						Tassel main axis length	0.000558985
			182421791	chr1.S_182421791	A/T	Ear length	5.94876e-10
						Kernel number per-row	1.48847e-05
						Leaf number above ear	0.000735484
						Plant height	0.00029948
						Tassel main axis length	1.36849e-05
			182422945	chr1.S_182422945	T/G	Ear length	0.000914586
						Kernel length	0.000898413
			182423077	chr1.S_182423077	A/C	Kernel length	0.000491913
			182423937	chr1.S_182423937	T/C	Ear length	9.04788e-07
						Tassel main axis length	0.000266121
ZmZFP247	GRMZM2G307906	9	140945744	PZE-109094751	A/G	Leaf number above ear	0.000677013
			140945896	chr9.S_140945896	T/C	100 grain weight	0.00041281
						Cob diameter	2.45313e-05
						Ear diameter	0.00081593
						Ear leaf width	0.000273691
						Tassel main axis length	0.000858436
			140946247	chr9.S_140946247	A/G	Leaf number above ear	0.00045154
			140946249	chr9.S_140946249	A/C	Leaf number above ear	0.000813254
			140946290	chr9.S_140946290	A/C	Leaf number above ear	0.00070121
			140946291	chr9.S_140946291	T/C	Leaf number above ear	0.00070121
			140946308	chr9.S_140946308	A/C	Leaf number above ear	0.000911017
			140946309	chr9.S_140946309	A/G	Leaf number above ear	0.000911017
			140946526	chr9.S_140946526	A/T	Leaf number above ear	0.00070121
ZmZFP129	GRMZM2G318592	6	95632690	chr6.S_95632690	C/G	Kernel thickness	0.000506926
			95632776	chr6.S_95632776	T/G	Kernel length	0.000635087
			95632840	chr6.S_95632840	C/G	Kernel length	0.000203905
			95632953	chr6.S_95632953	A/G	Ear diameter	0.000751345
						Ear row number	5.05196e-05
						Tassel branch number	0.000263526
			95632983	chr6.S_95632983	C/G	Cob diameter	9.17245e-05
						Ear diameter	0.000112164
						Ear row number	0.000609948
						Tassel branch number	5.51998e-05
			95632984	chr6.S_95632984	A/T	Tassel branch number	0.000498287
			95632993	chr6.S_95632993	T/G	Cob diameter	6.20599e-05
						Ear diameter	9.49307e-05
						Ear row number	0.000848614
						Tassel branch number	4.79871e-05
			95633083	chr6.S_95633083	C/G	100 grain weight	0.00014956
						Cob diameter	0.000583233
						Ear diameter	2.31393e-05
						Kernel length	0.000214898
						Tassel branch number	1.12437e-05
			95633097	chr6.S_95633097	A/C	Ear diameter	0.0001565
						Ear row number	0.000744764
						Tassel branch number	7.30485e-05
			95633197	chr6.S_95633197	A/C	100 grain weight	0.000641137
						Cob diameter	0.000384002
						Ear diameter	1.74092e-05
						Ear row number	0.000408298
						Kernel length	0.00027291
						Tassel branch number	6.05301e-05
			95633908	chr6.S_95633908	T/G	Kernel width	0.000303483
ZmZFP001	GRMZM2G329159	1	10693534	chr1.S_10693534	A/C	Ear leaf width	3.89132e-05
			10693772	chr1.S_10693772	T/C	Ear leaf width	3.89132e-05
			10694222	chr1.S_10694222	T/C	Ear leaf width	2.42658e-05
			10694520	chr1.S_10694520	A/C	Ear leaf width	3.89132e-05
ZmZFP067	GRMZM2G345189	2	236615130	PZE-102193904	A/G	Ear leaf length	5.40252e-06
ZmZFP030	GRMZM2G361210	1	293158843	chr1.S_293158843	C/G	Ear leaf length	0.00035161
						Tassel main axis length	0.000406396
ZmZFP184	GRMZM2G372952	9	123830533	PZE-109076558	A/G	Kernel length	0.000614213
ZmZFP227	GRMZM2G377165	4	42145820	chr4.S_42145820	A/G	Ear leaf length	5.49818e-05
						Heading date	1.00332e-05
						Plant height	0.000682996
						Pollen shed	4.90821e-06
						Silking time	4.42789e-06
			42145905	chr4.S_42145905	T/C	Ear leaf length	0.000158155
						Heading date	2.53237e-05
						Plant height	0.000662798
						Pollen shed	2.58448e-05
						Silking time	2.00068e-05
			42145907	chr4.S_42145907	C/G	Ear row number	0.00054346
						Kernel length	0.000401524
			42145910	chr4.S_42145910	T/C	Pollen shed	0.000586411
						Silking time	0.000798678
			42145955	chr4.S_42145955	A/G	Pollen shed	0.000586411
						Silking time	0.000798678
			42145976	chr4.S_42145976	T/C	Ear leaf length	0.000158155
						Heading date	2.53237e-05
						Plant height	0.000662798
						Pollen shed	2.58448e-05
						Silking time	2.00068e-05
			42146909	chr4.S_42146909	T/C	Kernel length	0.000543164
			42146913	chr4.S_42146913	A/G	Ear leaf length	5.49818e-05
						Heading date	1.00332e-05
						Plant height	0.000682996
						Pollen shed	4.90821e-06
						Silking time	4.42789e-06
			42146948	chr4.S_42146948	A/C	Kernel length	0.000543164
			42146958	chr4.S_42146958	A/C	Kernel length	0.000543164
			42147002	chr4.S_42147002	T/C	Kernel length	0.000543164
			42147082	chr4.S_42147082	T/C	Kernel length	0.000543164
			42147091	chr4.S_42147091	T/C	Kernel length	0.000172519
			42147148	chr4.S_42147148	T/C	Ear leaf length	5.49818e-05
						Heading date	1.00332e-05
						Plant height	0.000682996
						Pollen shed	4.90821e-06
						Silking time	4.42789e-06
			42147201	chr4.S_42147201	C/G	Ear leaf length	5.49818e-05
						Heading date	1.00332e-05
						Plant height	0.000682996
						Pollen shed	4.90821e-06
						Silking time	4.42789e-06
			42147231	chr4.S_42147231	A/G	Kernel length	0.000543164
			42147286	chr4.S_42147286	T/G	Kernel length	0.000543164
			42147524	PZE-104033683	A/G	Ear leaf length	0.000436167
						Heading date	1.48418e-06
						Kernel length	0.000399735
						Leaf number above ear	5.72088e-05
						Plant height	0.000157266
						Pollen shed	3.9527e-06
						Silking time	8.376e-07
			42148067	chr4.S_42148067	A/G	Kernel thickness	0.000436257
			42148068	chr4.S_42148068	T/G	Kernel thickness	0.000436257
ZmZFP026	GRMZM2G400714	1	279912950	chr1.S_279912950	T/C	Cob diameter	0.000241913
			279913606	chr1.S_279913606	C/G	Ear diameter	0.000847119
			279913618	chr1.S_279913618	C/G	Ear diameter	0.000127201
			279913636	chr1.S_279913636	C/G	Ear diameter	0.000916395
			279913841	chr1.S_279913841	A/G	Cob weight	0.000435686
						Ear length	0.000398169
			279913866	chr1.S_279913866	T/C	Cob weight	0.000728901
ZmZFP091	GRMZM2G417402	4	67143642	chr4.S_67143642	A/G	Kernel length	0.000496465
			67143727	chr4.S_67143727	A/C	Ear leaf width	0.000220036
						Kernel length	0.000392249
			67143841	chr4.S_67143841	T/C	Cob weight	0.000871515
						Kernel length	7.99658e-05
						Kernel number per-row	6.51629e-05
			67143858	chr4.S_67143858	A/G	Ear diameter	0.000906718
						Ear leaf width	0.000684344
						Kernel length	0.000170477
						Kernel number per-row	0.000380594
			67143927	SYN27116	A/G	Cob weight	0.000613628
						Kernel length	9.31284e-05
						Kernel number per-row	5.7295e-05
						Plant height	0.000934855
			67143956	chr4.S_67143956	C/G	Kernel length	0.000131298
						Kernel number per-row	0.000129892
			67144315	chr4.S_67144315	T/C	Ear diameter	0.000979428
						Ear leaf width	7.64411e-05
						Kernel length	0.000359542
						Kernel number per-row	0.000512895
			67144419	chr4.S_67144419	A/C	Ear leaf width	0.000616791
						Kernel length	0.000295493
						Kernel number per-row	0.000309709
			67144436	chr4.S_67144436	A/G	Kernel length	8.86477e-05
			67144463	chr4.S_67144463	A/C	Ear diameter	0.000788982
						Ear leaf width	0.000210398
						Kernel length	0.000315802
						Kernel number per-row	0.000982392
			67145035	chr4.S_67145035	T/C	Cob weight	0.000957954
						Kernel length	0.000238912
						Kernel number per-row	0.000110746
			67145073	chr4.S_67145073	T/G	Ear leaf width	0.000133457
						Kernel length	0.000441124
						Kernel number per-row	0.000195149
			67145264	chr4.S_67145264	T/G	Kernel length	8.86477e-05
ZmZFP113	GRMZM2G417574	5	93515435	PZE-105080825	A/G	Leaf number above ear	0.000278553
ZmZFP015	GRMZM2G426125	1	161682748	chr1.S_161682748	T/G	Ear leaf width	0.000553597
			161682799	chr1.S_161682799	A/G	Kernel width	0.000339586
						Tassel branch number	9.36956e-05
ZmZFP200	GRMZM2G431157	10	19851107	PZE-110017751	A/G	Kernel number per-row	0.000668153
ZmZFP191	GRMZM2G456241	9	149304614	chr9.S_149304614	T/G	100 grain weight	2.09405e-05
						Ear leaf length	0.000553109
			149304735	chr9.S_149304735	A/G	100 grain weight	5.02636e-05
						Kernel thickness	4.15741e-07
						Kernel width	0.000900714
			149304990	chr9.S_149304990	T/C	100 grain weight	5.61202e-06
ZmZFP031	GRMZM2G470422	1	296768102	chr1.S_296768102	T/C	Ear leaf width	0.000240068
			296768104	chr1.S_296768104	T/G	Ear leaf width	0.000135824
			296769159	chr1.S_296769159	A/G	Kernel length	0.000123248
			296769163	chr1.S_296769163	T/C	Ear diameter	0.000102448
						Ear leaf width	7.11601e-05
ZmZFP215	GRMZM2G491632	1	202307553	chr1.S_202307553	T/C	Tassel main axis length	0.000717013
			202307562	chr1.S_202307562	A/C	Ear height	0.000890609
						Plant height	0.000265024
			202307611	chr1.S_202307611	T/G	Plant height	0.000627261
			202307630	chr1.S_202307630	A/G	Ear height	6.02226e-05
			202307690	chr1.S_202307690	A/G	Ear height	0.000534459
						Heading date	0.000477609
						Silking time	1.31902e-05
			202313143	chr1.S_202313143	A/G	Ear leaf length	0.000706998
						Tassel main axis length	0.000314917
ZmZFP235	GRMZM5G852833	5	210692880	chr5.S_210692880	C/G	Cob weight	0.000330201
						Tassel branch number	0.00078486
			210693081	chr5.S_210693081	T/C	Ear row number	0.000387359
			210693238	chr5.S_210693238	A/G	Ear row number	0.000387359
			210693276	chr5.S_210693276	A/C	Ear row number	0.000387359
			210693420	chr5.S_210693420	T/C	Cob weight	2.73646e-05
						Ear leaf length	7.1189e-05
						Ear length	0.000226445
						Plant height	1.47143e-06
						Tassel branch number	7.38396e-05
						Tassel main axis length	0.000185131
			210693435	chr5.S_210693435	A/C	Cob weight	2.73646e-05
						Ear leaf length	7.1189e-05
						Ear length	0.000226445
						Plant height	1.47143e-06
						Tassel branch number	7.38396e-05
						Tassel main axis length	0.000185131
			210693483	chr5.S_210693483	A/T	Tassel branch number	0.000643363
			210693510	chr5.S_210693510	T/C	Ear row number	0.000631012
			210693519	chr5.S_210693519	T/G	Ear row number	0.000631012
			210693540	chr5.S_210693540	T/C	Ear row number	5.41728e-05
			210693585	chr5.S_210693585	C/G	Ear row number	0.000631012
			210693867	chr5.S_210693867	T/C	Ear diameter	0.000652071
						Ear row number	9.86238e-07
			210693921	chr5.S_210693921	A/G	Cob diameter	2.81743e-05
						Ear diameter	9.03208e-07
						Ear row number	1.13476e-05
						Tassel branch number	0.000192862
			210693995	chr5.S_210693995	T/C	Cob diameter	8.18222e-05
						Cob weight	6.34329e-05
						Ear diameter	0.000105877
			210694066	chr5.S_210694066	T/G	Cob diameter	0.000106383
						Cob weight	2.27185e-05
						Ear diameter	2.8665e-05
						Plant height	1.69929e-05
ZmZFP208	GRMZM5G884137	10	137499734	chr10.S_137499734	A/G	Ear leaf width	5.19608e-05
			137499765	chr10.S_137499765	A/C	100 grain weight	4.64985e-05
						Ear leaf width	0.000188091
			137500037	chr10.S_137500037	A/T	Ear leaf width	0.000143708
			137500092	chr10.S_137500092	A/T	100 grain weight	0.000409139
						Ear row number	0.000187159
						Kernel thickness	0.000123074
						Kernel width	0.000233768
						Plant height	0.000465064
			137500117	chr10.S_137500117	T/C	Leaf number above ear	0.000797603
			137500215	chr10.S_137500215	A/T	Ear leaf width	0.000319515
			137500293	chr10.S_137500293	C/G	Ear diameter	0.000617987
						Ear row number	0.000658599
			137500610	chr10.S_137500610	T/C	Kernel length	0.00059785
			137500856	chr10.S_137500856	A/T	100 grain weight	0.000477489
						Ear row number	0.000131289
						Kernel thickness	0.000134377
						Kernel width	0.000458632
			137500939	chr10.S_137500939	T/C	100 grain weight	0.000953933
			137500940	chr10.S_137500940	C/G	100 grain weight	0.000974303
			137501104	chr10.S_137501104	A/G	Ear row number	0.000844151
						Kernel length	0.000495807
			137501114	chr10.S_137501114	C/G	100 grain weight	0.000221999
						Ear row number	0.000179048
						Kernel thickness	3.36717e-05
						Kernel width	0.000269178
			137502501	chr10.S_137502501	T/G	Ear height	0.000563547
						Plant height	4.03751e-05
			137502526	chr10.S_137502526	C/G	Ear height	5.19439e-07
						Plant height	7.004e-08
			137502808	chr10.S_137502808	T/G	Ear row number	0.000760836
						Kernel length	0.000775904
			137504219	chr10.S_137504219	T/C	Kernel width	0.000833471
			137504239	chr10.S_137504239	T/C	Ear row number	0.000330622
			137504374	chr10.S_137504374	A/C	100 grain weight	0.000650976
						Kernel thickness	0.000505238
						Kernel width	1.63936e-05
			137505023	chr10.S_137505023	A/G	Ear leaf length	0.000833102
			137505079	PZE-110086343	A/G	Kernel length	6.32627e-06
			137505138	chr10.S_137505138	T/C	Ear leaf length	0.00044774
ZmZFP117	GRMZM5G885700	5	172019275	chr5.S_172019275	A/G	Leaf number above ear	0.000932182
			172019305	chr5.S_172019305	A/T	Leaf number above ear	0.000932182
ZmZFP065	GRMZM5G887286	2	222161151	chr2.S_222161151	T/G	Ear leaf width	0.000115164
			222163354	chr2.S_222163354	T/C	Ear leaf length	3.3641e-05
ZmZFP027	GRMZM5G888196	1	285527866	chr1.S_285527866	A/T	Cob diameter	0.00035871
			285527948	chr1.S_285527948	A/T	Kernel width	0.000294849
			285528518	SYN17566	A/C	Plant height	0.000570742
						Silking time	0.000226926
			285528572	chr1.S_285528572	C/G	Leaf number above ear	0.000886923
ZmZFP169	GRMZM5G898314	8	163116540	chr8.S_163116540	A/G	Kernel width	0.000644693
			163116549	chr8.S_163116549	T/G	Kernel width	0.000767043
			163116561	chr8.S_163116561	T/G	Kernel width	3.73288e-05
			163116636	chr8.S_163116636	T/G	Kernel width	5.90878e-05
			163116637	chr8.S_163116637	T/C	Kernel width	5.90878e-05
* bold, bold italic, and bold and underline represent seed, ear, and flowering traits, respectively.
