# Supplementary material for: In Silico Functional Prediction and Expression Analysis of C2H2 Zinc-Finger Family Transcription Factor Revealed Regulatory Role of ZmZFP126 in Maize Growth
Source: Front Genet. 2021 Nov 5;12:770427. doi: 10.3389/fgene.2021.770427 (PMC8602080; doi:10.3389/fgene.2021.770427)
Supplement: Supplementary file 10 [file Table1.XLSX]

## Sheet: Sheet1
Supplementary Table 1 Information from the maize lines in the panel, including the pedigree or sources of maize lines.
Lines	Pedigreea	Origin	Subpopulationsb
CIMBL58	([ZM305/BETASYN]BC2-133-1-2-BBB)-B	CIMMYT	TST
CIMBL70	(CL-G2611 G26SEQF135-3-3-1-1-1-2-BB)-B	CIMMYT	TST
CIMBL136	(SRR-C1 SA3MH32-4-3-B-1-1-2-BB)-B	CIMMYT	TST
CML134	P45C2F151-1-2-5-3-1-2-4-B1-B1#B1	CIMMYT	TST
CIMBL7	(AMATLC0HS71-1-1-2-1-1-1-BBBB-B-B-B)-B	CIMMYT	TST
CML300	SINTAMTSR-76-1-2-3-1-BB-F	CIMMYT	TST
CML69	P36C5F37-2-1-1-B1#B1-B1#B1-B1	CIMMYT	TST
CIMBL146	(TX03-1008-6-B)-B	CIMMYT	Mixed
CIMBL67	(CL-G2606 G26SeqC1-149-1-1-2-1-2-1-BB)-B	CIMMYT	TST
BY813	BHO	China	NSS
BY4944	BHO	China	NSS
BY855	BHO	China	NSS
BY4839	BHO	China	NSS
GY386	AIHO	China	NSS
GY923	AIHO	China	NSS
GY1007	AIHO	China	NSS
GY462	AIHO	China	NSS
GY1032	AIHO	China	NSS
RY697	RYD	China	Mixed
SY999	Syn.D.O	China	NSS
SY1052	Syn.D.O	China	NSS
SY1128	Syn.D.O	China	NSS
YE478	U8112×Shen5003	China	Mixed
MO17	187-2×C103	China	NSS
Zi330	OH43×KeLi67	China	NSS
ZHENG22	Dan340×E28	China	Mixed
U8112	American Hybrid 3382	China	SS
HYS	(HuangZaoSi×YeJiHong)×HuangZaoSi	China	Mixed
HTH-17	HuoTangBai42×Hai1917× Mo17Ht	China	NSS
QI319	American Hybrid P78599	China	NSS
DONG46	M14	China	Mixed
P178	American Hybrid P78599	China	NSS
TIE7922	American Hybrid 3382	China	SS
CY72	Improved from Landrace	China	NSS
HAI268	Improved from Landrace	China	Mixed
CHANG7-2	HuangZaoSi×WeiChun	China	Mixed
HZS	TangSiPingTou	China	Mixed
XI502	Dan340×HuangZaoSi	China	NSS
5237	Dan340×HuangZaoSi	China	NSS
JIAO51	Improved from Landrace	China	Mixed
LX9801	Xi502×H21	China	NSS
CHENG698	Foreign Hybrid	China	Mixed
ZHENG58	Variant plants from Ye478	China	NSS
H8123	Unknown	China	Mixed
DE.EX	The University of Illinois, USA	USA	NSS
SC55	The University of Illinois, USA	USA	Mixed
TX5	Landrace	China	NSS
HSBN	Landrace	China	Mixed
BGY	Landrace	China	Mixed
HB	Huojiabaimaya	China	Mixed
DSB	Landrace	China	Mixed
BZN	Landrace	China	NSS
04K5686	Landrace	China	Mixed
WMR	Landrace	China	Mixed
MN	Landrace	China	Mixed
Hua83-2	Landrace	China	Mixed
NMJT	Landrace	China	Mixed
04K5672	Landrace	China	Mixed
303WX	Landrace	China	Mixed
D047	Landrace	China	Mixed
QTHHSBTS	Landrace	China	Mixed
B11	Landrace	China	TST
1323	Unknown	China	Mixed
CA47	pool 33	China	Mixed
M153	Unknown	China	NSS
M165	Unknown	China	NSS
07KS4	Unknown	China	NSS
M97	Unknown	China	NSS
LY042	Unkown	China	NSS
FCD0602	Unkown	China	Mixed
LY	Unknown	China	TST
CF3	Unknown	China	Mixed
3411	Unknown	China	Mixed
501	Unknown	China	NSS
W138	Unknown	China	NSS
ZhongZi03	Unkown	China	NSS
Zhi41	Unkown	China	NSS
08P042⊕	Unkown	Unkown	Unkown
08P1043⊕	Unkown	Unkown	Unkown
Si273	American Hybrid	China	NSS
B151	Unkown	China	Mixed
Shen135	Unkown	China	Mixed
D863F	Unkown	China	NSS
EN25	Unkown	China	Mixed
Linxianu	Landrace	China	NSS
526018	Unkown	China	NSS
ES40	Landrace	China	Mixed
9782	American Hybrid	China	NSS
R08	American Hybrid P78641	China	NSS
RY737	RYD	China	Mixed
SY998	Syn.D.O	China	NSS
SY1035	Syn.D.O	China	NSS
SY1077	Syn.D.O	China	Mixed
SY3073	Syn.D.O	China	NSS
SY1039	Syn.D.O	China	NSS
Dan598	(Dan340×Danhuang11)×(Danhuang02×Dan599)	China	NSS
SW92E114	Landrace	China	TST
LG001	Unknown	China	NSS
1462	Unkown	China	NSS
RP125	American hybrids	China	NSS
Chuan48-2	Synthetic	China	NSS
CML206	[EV7992#/EVPO44SRBC3]#BF37SR-2-3SR-2-4-3-BB	CIMMYT	TST
81565	(huobai×jin03)S2×heibai94	China	TST
Ji419	Si419×(B68HT×Mo17)	China	NSS
B73	BSSS	China	SS
Si287	444×255	China	SS
P1	Ac7643	CIMMYT	TST
P2	Ac7729/TZSRW	CIMMYT	TST
Silunuo	Landrace	China	TST
a BHO: Beijing High Oil population; AIHO: an population developed from IHO C80 × Alexho C23; RYD: population introduced from University of Illinois; Syn.D.O: population introduced from University of Illinois. b SS: Stiff stalk; NSS: Non-stiff stalk; TST: Tropical/subtropical.
