# Supplementary material for: In Silico Functional Prediction and Expression Analysis of C2H2 Zinc-Finger Family Transcription Factor Revealed Regulatory Role of ZmZFP126 in Maize Growth
Source: Front Genet. 2021 Nov 5;12:770427. doi: 10.3389/fgene.2021.770427 (PMC8602080; doi:10.3389/fgene.2021.770427)
Supplement: Supplementary file 11 [file Table8.XLS]

## Sheet: Sheet1
Supplementary Table 8 The association mapping of C2H2-ZF genes with traits of maize seedling stage under applied and non-applied phosphorus
Gene name	Gene ID	Chromosome	Site (bp)	SNP	Allele	Trait*	P value
ZmZFP193	AC149475.2_FG005	9	152524966	chr9.S_152524966	T/C	RT1-NAP	0.000154
						TRT-NAP	0.00014
			152525053	chr9.S_152525053	A/C	RT1-NAP	0.000375
						TRT-NAP	0.000342
			152525824	chr9.S_152525824	A/C	RT1-NAP	0.000215
						TRT-NAP	0.000183
			152534204	chr9.S_152534204	A/G	LRL-NAP	0.000699
			152534486	chr9.S_152534486	C/G	RT2-NAP	0.000998
			152534806	chr9.S_152534806	C/G	RT1-NAP	6.3e-05
						TRT-NAP	6.64e-05
			152535011	chr9.S_152535011	C/G	RT2-NAP	0.000998
			152535016	chr9.S_152535016	T/C	RT2-NAP	0.000998
			152535556	chr9.S_152535556	A/T	LRL-NAP	0.000765
ZmZFP192	AC149818.2_FG008	9	152460802	chr9.S_152460802	T/C	R/S-AP	0.000836
			152461513	chr9.S_152461513	T/G	RL1-AP	0.00061
						RSA1-AP	0.00032
						RV1-AP	0.000257
			152461820	chr9.S_152461820	A/G	RF-AP	8.76e-05
						RL1-AP	4.55e-05
						RSA1-AP	2.26e-05
						RV1-AP	2.39e-05
						TRL-AP	0.000159
ZmZFP190	GRMZM2G004157	9	149278832	chr9.S_149278832	C/G	LN-AP	0.00075
ZmZFP115	GRMZM2G012690	5	163228579	chr5.S_163228579	A/T	RF-NAP	0.000731
ZmZFP056	GRMZM2G021587	2	197935399	chr2.S_197935399	T/C	LN-NAP	0.00013
						RSA1-NAP	0.000887
						R/S-AP	0.000487
			197935417	chr2.S_197935417	C/G	LN-NAP	0.00013
						RSA1-NAP	0.000887
						R/S-AP	0.000487
			197935545	chr2.S_197935545	A/G	LN-NAP	0.000167
						RF-NAP	0.000476
						RL1-NAP	0.000471
						RSA1-NAP	0.000432
						RV1-NAP	0.000534
			197935772	chr2.S_197935772	A/G	LN-NAP	0.000564
						RF-NAP	0.000459
						RL1-NAP	0.000325
						RSA1-NAP	0.000261
						RV1-NAP	0.000303
			197935785	chr2.S_197935785	T/C	LN-NAP	0.000564
						RF-NAP	0.000459
						RL1-NAP	0.000325
						RSA1-NAP	0.000261
						RV1-NAP	0.000303
			197935837	chr2.S_197935837	T/C	LN-NAP	0.000564
						RF-NAP	0.000459
						RL1-NAP	0.000325
						RSA1-NAP	0.000261
						RV1-NAP	0.000303
			197935996	chr2.S_197935996	A/G	LN-NAP	0.000604
						RF-NAP	0.000486
						RL1-NAP	0.000331
						RSA1-NAP	0.000265
						RV1-NAP	0.000309
			197936017	chr2.S_197936017	A/G	LN-NAP	0.000167
						RF-NAP	0.000476
						RL1-NAP	0.000471
						RSA1-NAP	0.000432
						RV1-NAP	0.000534
			197936035	chr2.S_197936035	A/G	LN-NAP	0.00013
						RSA1-NAP	0.000887
						R/S-AP	0.000487
			197936266	chr2.S_197936266	T/C	LN-NAP	0.00013
						RSA1-NAP	0.000887
						R/S-AP	0.000487
			197936359	chr2.S_197936359	A/G	LN-NAP	0.00039
						RT2-NAP	0.000605
			197936366	chr2.S_197936366	A/G	LN-NAP	0.00039
						RT2-NAP	0.000605
			197936427	chr2.S_197936427	T/C	RT2-NAP	0.000252
			197936443	chr2.S_197936443	A/G	LN-NAP	0.00039
						RT2-NAP	0.000605
			197936522	chr2.S_197936522	A/G	LN-NAP	8.38e-05
						RT2-NAP	0.000497
			197936622	chr2.S_197936622	T/C	LN-NAP	0.00039
						RT2-NAP	0.000605
			197936779	chr2.S_197936779	A/G	LN-NAP	0.000491
						RT2-NAP	0.000675
			197953980	chr2.S_197953980	T/G	LN-NAP	0.000112
						RSA1-NAP	0.0009
						RT2-NAP	0.000561
						RV1-NAP	0.000975
ZmZFP060	GRMZM2G022213	2	207380783	chr2.S_207380783	T/C	RT2-AP	0.000745
ZmZFP118	GRMZM2G023988	5	175688972	chr5.S_175688972	T/C	LN-NAP	0.000226
			175689149	chr5.S_175689149	A/G	LN-NAP	0.000623
			175689356	chr5.S_175689356	A/G	RV2-NAP	0.000803
			175689392	chr5.S_175689392	A/G	RV2-NAP	0.000803
			175689404	chr5.S_175689404	T/C	RV2-NAP	0.000803
			175689410	chr5.S_175689410	A/G	RV2-NAP	0.000865
ZmZFP180	GRMZM2G026952	9	116954583	chr9.S_116954583	T/C	PH-AP	0.000212
						RF-AP	0.000192
						RL1-AP	0.000258
						RSA1-AP	0.000212
						RV1-AP	0.00021
						SDW-AP	0.000507
						TDW-AP	0.000902
						TRL-AP	0.000184
						TRSA-AP	0.000737
			116955152	chr9.S_116955152	A/G	RF-AP	0.000123
						RF-NAP	0.000434
						RL1-AP	0.000292
						RL1-NAP	0.000505
						RSA1-AP	0.000482
						RV1-AP	0.000712
						TRL-AP	0.000645
			116955164	chr9.S_116955164	A/T	RF-NAP	0.000915
			116955191	chr9.S_116955191	T/G	RF-NAP	0.000359
						RT1-NAP	0.000727
						TRT-NAP	0.000713
			116956067	chr9.S_116956067	C/G	RF-AP	6.26e-05
						RF-NAP	0.000146
						RL1-NAP	0.000915
ZmZFP168	GRMZM2G027333	8	139344977	PZE-108082637	A/G	RV1-AP	0.000904
			139345593	chr8.S_139345593	A/G	R/S-AP	0.00059
			139346331	chr8.S_139346331	T/C	RL2-AP	0.000465
						RSA2-AP	0.000439
						RV2-AP	0.00042
						TRV-AP	0.000896
ZmZFP059	GRMZM2G032042	2	206499656	chr2.S_206499656	T/C	RT1-NAP	0.000313
						TRT-NAP	0.000359
ZmZFP105	GRMZM2G035103	5	6315637	chr5.S_6315637	C/G	LN-AP	8.89e-05
ZmZFP236	GRMZM2G038284	6	164375119	chr6.S_164375119	A/G	RT1-NAP	0.000186
						TRT-NAP	0.000202
ZmZFP153	GRMZM2G042666	7	146240303	chr7.S_146240303	A/C	RV1-AP	0.000955
			146244004	chr7.S_146244004	C/G	SDW-AP	0.000574
			146244189	chr7.S_146244189	A/C	SDW-NAP	0.000439
						TFW-NAP	0.000404
			146244882	chr7.S_146244882	T/G	PH-NAP	0.000533
ZmZFP217	GRMZM2G044126	2	212536336	chr2.S_212536336	C/G	PH-NAP	0.000983
			212536344	chr2.S_212536344	A/T	PH-NAP	0.000983
ZmZFP218	GRMZM2G048411	2	188152537	chr2.S_188152537	A/C	R/S-NAP	0.000708
			188158005	chr2.S_188158005	A/G	LRL-NAP	3.59e-05
ZmZFP222	GRMZM2G051458	3	8538885	chr3.S_8538885	A/G	RDW-NAP	0.000723
			8538903	chr3.S_8538903	C/G	RDW-NAP	0.000909
			8538946	chr3.S_8538946	C/G	RDW-NAP	0.000909
ZmZFP178	GRMZM2G054093	9	103954884	chr9.S_103954884	A/C	RF-AP	0.000877
			103954926	chr9.S_103954926	T/C	RF-AP	0.000877
			103954984	chr9.S_103954984	T/G	RF-AP	0.000877
			103955080	PZE-109062140	A/G	RF-AP	0.000278
			103955267	chr9.S_103955267	T/G	TFW-AP	0.000791
			103955516	chr9.S_103955516	A/G	RF-AP	0.000768
			103955651	chr9.S_103955651	C/G	RF-AP	0.000768
			103955656	chr9.S_103955656	T/C	RF-AP	0.000768
			103955672	chr9.S_103955672	A/G	RF-AP	0.000768
			103955692	chr9.S_103955692	A/G	RF-AP	0.000768
			103955711	chr9.S_103955711	T/C	RDW-AP	0.000716
						TFW-NAP	0.000919
			103955749	chr9.S_103955749	T/G	RF-AP	0.000768
			103955799	chr9.S_103955799	T/C	RF-AP	0.000372
						RF-NAP	0.000585
			103955930	chr9.S_103955930	T/G	RDW-AP	0.000716
						TFW-NAP	0.000919
			103956920	chr9.S_103956920	T/C	RDW-AP	0.000206
						RF-NAP	0.000363
						RT2-NAP	0.000882
						TDW-AP	0.000288
						TFW-AP	0.000524
						TFW-NAP	0.000505
						TRSA-NAP	0.000497
						TRT-NAP	0.000932
ZmZFP155	GRMZM2G058197	7	160600586	chr7.S_160600586	A/C	LRL-AP	0.0002
			160600590	chr7.S_160600590	A/G	LRL-AP	0.000519
			160600894	chr7.S_160600894	C/G	LN-NAP	0.000807
ZmZFP029	GRMZM2G061626	1	293155339	chr1.S_293155339	T/C	RD-AP	0.000771
			293155340	chr1.S_293155340	C/G	RD-AP	0.000771
ZmZFP194	GRMZM2G068710	10	10136241	chr10.S_10136241	C/G	RDW-NAP	0.000225
						RL2-NAP	0.000361
						RSA2-NAP	0.000315
						RV2-NAP	0.000277
						TDW-NAP	0.000813
						TFW-NAP	0.000573
						TRV-NAP	0.000274
			10137601	chr10.S_10137601	A/C	RF-AP	0.000637
						RV1-AP	0.000537
						TRSA-AP	0.000745
			10140398	chr10.S_10140398	A/C	LN-AP	0.000498
ZmZFP043	GRMZM2G075551	2	111976521	SYN12344	A/C	LN-AP	0.00085
			111980523	SYN12345	A/C	LN-AP	0.000316
						RF-NAP	0.000726
						RSA1-NAP	0.00064
						RV1-NAP	0.000436
ZmZFP154	GRMZM2G081782	7	158953599	chr7.S_158953599	C/G	LRL-NAP	0.000562
			158953881	chr7.S_158953881	A/G	LRL-NAP	0.000845
ZmZFP058	GRMZM2G081812	2	198582212	chr2.S_198582212	T/C	LN-NAP	0.000879
			198582325	chr2.S_198582325	A/T	LN-NAP	0.000879
ZmZFP025	GRMZM2G082686	1	255744613	chr1.S_255744613	C/G	RD-AP	0.000834
						R/S-NAP	0.000402
ZmZFP122	GRMZM2G085945	5	211549650	chr5.S_211549650	A/C	RDW-AP	0.000865
			211549697	chr5.S_211549697	C/G	PH-AP	4.39e-05
						RDW-AP	1.97e-05
						RF-AP	0.000155
						RL1-AP	0.000883
						RSA1-AP	0.000398
						RV1-AP	0.000256
						SDW-AP	2.3e-05
						TDW-AP	5.28e-06
						TFW-AP	2.92e-05
						TRL-AP	0.000239
						TRSA-AP	4.88e-05
						TRV-AP	6.93e-05
			211549790	chr5.S_211549790	A/G	RF-AP	7.32e-05
						RL1-AP	6.23e-05
						RSA1-AP	6.18e-05
						RSA1-NAP	0.000864
						RT1-AP	0.000531
						RV1-AP	7.3e-05
						RV1-NAP	0.000886
						TDW-AP	0.000511
						TRL-AP	5.55e-05
						TRL-NAP	0.000671
						TRSA-AP	0.00023
						TRT-AP	0.000508
ZmZFP127	GRMZM2G086277	6	79496847	chr6.S_79496847	A/G	TRSA-AP	0.000502
						TRV-AP	0.000674
ZmZFP073	GRMZM2G086835	3	86773652	chr3.S_86773652	T/C	RT1-AP	0.000234
						TRT-AP	0.000224
ZmZFP119	GRMZM2G090595	5	194167034	chr5.S_194167034	T/C	RF-AP	0.000365
						RL1-AP	0.000206
						RSA1-AP	0.000175
						RV1-AP	0.000191
						TRL-AP	0.000515
			194167067	chr5.S_194167067	T/C	LRL-AP	0.000811
						RF-AP	2.55e-05
						RL1-AP	1.41e-05
						RSA1-AP	3.89e-06
						RV1-AP	2.93e-06
						TRL-AP	9.08e-06
						TRSA-AP	8.66e-05
			194167068	chr5.S_194167068	T/G	LRL-AP	0.000811
						RF-AP	2.55e-05
						RL1-AP	1.41e-05
						RSA1-AP	3.89e-06
						RV1-AP	2.93e-06
						TRL-AP	9.08e-06
						TRSA-AP	8.66e-05
			194167073	chr5.S_194167073	C/G	RL1-AP	0.000789
						RSA1-AP	0.000776
						RV1-AP	0.000895
			194167431	chr5.S_194167431	T/C	RF-AP	0.000129
						RL1-AP	0.00065
						RSA1-AP	0.000292
						RV1-AP	0.000229
						TRL-AP	0.00013
						TRSA-AP	8.57e-05
						TRV-AP	0.000541
			194167478	chr5.S_194167478	T/C	RF-AP	0.000129
						RL1-AP	0.00065
						RSA1-AP	0.000292
						RV1-AP	0.000229
						TRL-AP	0.00013
						TRSA-AP	8.57e-05
						TRV-AP	0.000541
			194168820	chr5.S_194168820	T/G	RF-AP	0.000628
			194168883	chr5.S_194168883	A/T	LRL-AP	0.000732
						RF-AP	3.79e-05
						RL1-AP	4.65e-05
						RSA1-AP	4.01e-05
						RV1-AP	4.49e-05
						TRL-AP	3.01e-05
						TRSA-AP	0.00015
			194168900	chr5.S_194168900	A/C	PH-AP	0.000792
						RF-AP	0.000351
						RT1-AP	0.000716
						SDW-AP	0.000487
						TRT-AP	0.000707
			194169261	chr5.S_194169261	A/G	RF-AP	0.00023
						RL1-AP	0.000778
						RT1-AP	0.00044
						TRL-AP	0.000887
						TRT-AP	0.000459
			194169312	chr5.S_194169312	A/G	RF-AP	0.00023
						RL1-AP	0.000778
						RT1-AP	0.00044
						TRL-AP	0.000887
						TRT-AP	0.000459
			194170562	chr5.S_194170562	A/T	R/S-AP	0.00019
			194170563	chr5.S_194170563	A/T	R/S-AP	0.000321
			194170564	chr5.S_194170564	A/G	R/S-AP	0.000321
ZmZFP007	GRMZM2G093305	1	38188405	chr1.S_38188405	A/C	RDW-AP	0.000995
						RF-AP	0.000571
						TRSA-NAP	0.000994
						TRV-NAP	0.000496
ZmZFP223	GRMZM2G097258	3	145436768	chr3.S_145436768	A/T	RT1-AP	0.000586
						TRT-AP	0.000682
			145436840	chr3.S_145436840	T/C	RT1-AP	0.000268
						TRT-AP	0.0003
			145436868	PZE-103087524	A/C	RT1-AP	0.000874
						TRT-AP	0.000991
			145436891	chr3.S_145436891	T/G	RT1-AP	0.000721
						TRT-AP	0.000822
			145436910	chr3.S_145436910	A/G	RT1-AP	0.000562
						TRT-AP	0.000629
			145436944	chr3.S_145436944	T/G	RT1-AP	0.000562
						TRT-AP	0.000629
			145437347	chr3.S_145437347	T/C	RT1-AP	0.000472
						TRT-AP	0.000542
			145437357	chr3.S_145437357	A/G	RT1-AP	0.00044
						TRT-AP	0.000502
			145437386	chr3.S_145437386	T/C	RT1-AP	0.000472
						TRT-AP	0.000542
			145437512	chr3.S_145437512	C/G	RT1-AP	0.000202
						TRT-AP	0.00023
			145437559	chr3.S_145437559	T/G	RT1-AP	0.000331
						TRT-AP	0.00038
			145437725	chr3.S_145437725	A/G	RT1-AP	0.000331
						TRT-AP	0.00038
			145437835	chr3.S_145437835	C/G	RT1-AP	0.000318
						TRT-AP	0.000363
			145437857	chr3.S_145437857	A/G	RT1-AP	0.000508
						TRT-AP	0.000582
			145437878	chr3.S_145437878	A/G	RT1-AP	0.000331
						TRT-AP	0.00038
ZmZFP212	GRMZM2G100620	1	37874494	chr1.S_37874494	C/G	RV1-AP	0.000688
ZmZFP080	GRMZM2G105224	3	190064956	chr3.S_190064956	A/G	TFW-AP	0.000831
			190065067	chr3.S_190065067	C/G	R/S-AP	0.000726
			190065192	chr3.S_190065192	T/C	RD-AP	0.000806
						RD-NAP	0.000145
						RL2-NAP	0.000515
						RSA2-NAP	0.000396
						RT2-AP	0.000336
						RV2-NAP	0.000306
						TFW-NAP	0.000241
						TRV-NAP	2.89e-05
ZmZFP095	GRMZM2G114660	4	152715912	chr4.S_152715912	C/G	RF-AP	0.000474
						RL1-AP	0.000314
						RSA1-AP	0.000445
						RV1-AP	0.000761
						TRL-AP	0.00096
			152716523	chr4.S_152716523	T/G	RF-AP	0.000474
						RL1-AP	0.000314
						RSA1-AP	0.000445
						RV1-AP	0.000761
						TRL-AP	0.00096
ZmZFP120	GRMZM2G125432	5	201600785	chr5.S_201600785	T/C	RD-NAP	0.000462
ZmZFP033	GRMZM2G129261	2	17095383	chr2.S_17095383	C/G	LN-AP	0.000986
					C/G	LN-NAP	0.000325
			17095965	chr2.S_17095965	T/C	LN-NAP	0.000839
			17099848	chr2.S_17099848	T/C	RV1-NAP	0.000842
			17101679	chr2.S_17101679	T/G	RSA1-NAP	0.000387
					T/G	RV1-NAP	0.000432
					T/G	TRL-NAP	0.000862
ZmZFP214	GRMZM2G132780	1	191500405	chr1.S_191500405	A/G	RF-NAP	0.000933
			191500822	chr1.S_191500822	T/G	RT1-AP	0.000161
					T/G	TRT-AP	0.000161
			191500885	chr1.S_191500885	T/C	RF-AP	0.000227
						RL1-AP	0.00046
						RT1-AP	2.88e-05
						TRL-AP	0.000733
						TRT-AP	2.79e-05
			191511154	chr1.S_191511154	A/G	RF-AP	0.000624
						RT1-AP	2.4e-05
						TRT-AP	2.4e-05
			191511309	chr1.S_191511309	T/C	LRL-AP	0.000724
			191511446	chr1.S_191511446	A/G	LRL-AP	0.000724
			191511478	chr1.S_191511478	T/C	RF-AP	0.000172
						RL1-AP	0.000355
						RT1-AP	1.3e-05
						RT1-NAP	0.000821
						TRL-AP	0.000742
						TRT-AP	1.3e-05
						TRT-NAP	0.000794
			191512160	chr1.S_191512160	A/C	RF-AP	0.000739
						RT1-AP	8.02e-05
						TRT-AP	7.9e-05
			191512177	chr1.S_191512177	A/G	RF-AP	0.000739
						RT1-AP	8.02e-05
						TRT-AP	7.9e-05
			191512354	chr1.S_191512354	A/G	LRL-AP	0.000724
			191512468	chr1.S_191512468	A/C	RF-AP	0.000739
						RT1-AP	8.02e-05
						TRT-AP	7.9e-05
			191512569	chr1.S_191512569	C/G	RF-AP	0.000739
						RT1-AP	8.02e-05
						TRT-AP	7.9e-05
			191512627	chr1.S_191512627	T/C	RF-AP	0.000739
						RT1-AP	8.02e-05
						TRT-AP	7.9e-05
			191513542	chr1.S_191513542	T/C	RT1-NAP	0.000895
						TRT-NAP	0.000921
ZmZFP220	GRMZM2G134761	2	185582803	chr2.S_185582803	A/T	R/S-AP	0.000761
			185583345	chr2.S_185583345	A/C	RF-NAP	0.00068
			185583346	chr2.S_185583346	C/G	RF-NAP	0.000275
						RT2-NAP	0.000388
ZmZFP174	GRMZM2G139160	8	171805538	chr8.S_171805538	T/G	RT2-AP	0.000607
ZmZFP048	GRMZM2G142502	2	164882166	chr2.S_164882166	A/C	RL1-AP	0.000364
						RSA1-AP	0.000107
						RV1-AP	8.19e-05
						TRL-AP	0.000583
			164882335	chr2.S_164882335	T/C	RDW-AP	3.01e-05
						RF-AP	0.000498
						RL1-AP	0.000149
						RSA1-AP	2.94e-05
						RV1-AP	1.53e-05
						TDW-AP	0.000395
						TRL-AP	7.89e-05
						TRSA-AP	0.000166
			164884465	PZE-102120732	A/G	RL1-AP	0.000616
						RSA1-AP	0.000195
						RV1-AP	0.000155
			164885610	chr2.S_164885610	A/G	RL1-AP	0.000229
						RSA1-AP	7.95e-05
						RV1-AP	6.79e-05
						TRL-AP	0.00039
ZmZFP069	GRMZM2G143723	3	5884604	chr3.S_5884604	A/T	RL2-AP	0.00097
			5884749	chr3.S_5884749	A/G	LN-NAP	0.00044
						RF-AP	0.000152
						RL1-AP	9.45e-05
						RL2-AP	1.13e-05
						RSA1-AP	9.75e-05
						RSA2-AP	1.5e-05
						RT1-AP	0.000784
						RV1-AP	0.00012
						RV2-AP	2.02e-05
						SDW-AP	0.0002
						TDW-AP	0.000132
						TFW-AP	0.000235
						TRL-AP	2.31e-05
						TRSA-AP	5.24e-05
						TRT-AP	0.000722
						TRV-AP	0.000889
ZmZFP240	GRMZM2G144645	7	8265307	chr7.S_8265307	A/G	RF-NAP	0.000129
						TRSA-NAP	0.000779
ZmZFP057	GRMZM2G153575	2	198403452	chr2.S_198403452	A/C	RT1-AP	0.000435
					A/C	TRT-AP	0.000427
			198403464	chr2.S_198403464	T/C	RT1-AP	0.00057
					T/C	RT1-NAP	5.07e-06
					T/C	TRT-AP	0.00055
					T/C	TRT-NAP	4.32e-06
ZmZFP006	GRMZM2G157197	1	32153579	chr1.S_32153579	A/T	LN-AP	5.21e-05
			32153593	chr1.S_32153593	A/C	LN-AP	1.12e-05
			32153886	chr1.S_32153886	A/G	LN-AP	6.58e-05
			32153891	chr1.S_32153891	T/C	LN-AP	6.58e-05
			32154360	chr1.S_32154360	T/C	TRSA-NAP	0.00085
			32154361	chr1.S_32154361	A/T	RL2-NAP	7.39e-05
						RSA2-NAP	7.42e-05
						RV1-NAP	0.000458
						RV2-NAP	7.56e-05
						TRL-NAP	0.000855
						TRSA-NAP	9.74e-05
						TRV-NAP	0.000114
			32154362	chr1.S_32154362	A/C	RL2-NAP	0.000345
						RSA2-NAP	0.000359
						RV2-NAP	0.000377
						TRSA-NAP	0.000462
						TRV-NAP	0.000578
			32154688	PZE-101046735	A/C	LRL-NAP	0.000243
						RL1-NAP	0.000951
						RT1-NAP	0.000483
						TRT-NAP	0.00049
ZmZFP202	GRMZM2G158141	10	91956430	chr10.S_91956430	A/G	RL2-NAP	0.000939
						RSA2-NAP	0.000857
						RV2-NAP	0.000794
						SDW-NAP	0.000404
						TDW-NAP	0.000333
						TFW-NAP	6.94e-05
						TRV-NAP	0.000684
			91956540	chr10.S_91956540	T/C	TFW-NAP	0.000918
			91958690	PZE-110049095	A/G	RF-NAP	0.000269
			91958988	chr10.S_91958988	C/G	RF-NAP	0.000349
ZmZFP134	GRMZM2G159032	6	161231527	chr6.S_161231527	T/C	RT1-AP	0.000732
						TRT-AP	0.00071
			161231570	chr6.S_161231570	A/G	RT1-AP	0.00039
						TRT-AP	0.000437
			161231760	chr6.S_161231760	T/G	RT1-AP	0.000287
						TRT-AP	0.000317
			161231949	chr6.S_161231949	A/C	RF-NAP	0.000973
ZmZFP221	GRMZM2G159041	2	214928091	PZE-102171570	A/C	RF-AP	0.000328
						RF-NAP	0.000469
			214928844	chr2.S_214928844	T/C	LN-AP	0.000615
						RF-AP	0.000147
						RF-NAP	6.5e-05
						RSA1-AP	0.000603
						RSA1-NAP	0.000733
						RV1-AP	0.000553
						RV1-NAP	0.000795
			214930258	chr2.S_214930258	A/T	RF-AP	0.000345
						RF-NAP	0.000345
			214930384	chr2.S_214930384	A/T	RF-AP	4.45e-07
						RF-NAP	1.09e-05
						RL1-AP	3.68e-07
						RL1-NAP	0.000495
						RSA1-AP	2.93e-07
						RSA1-NAP	0.000234
						RT1-AP	0.000103
						RV1-AP	3.93e-07
						RV1-NAP	0.000137
						TRL-AP	3e-06
						TRL-NAP	0.00049
						TRSA-AP	7.57e-05
						TRSA-NAP	0.000418
						TRT-AP	9.24e-05
			214930385	chr2.S_214930385	A/T	RF-AP	2.89e-06
						RF-NAP	2.35e-05
						RL1-AP	1.73e-06
						RL1-NAP	0.000268
						RSA1-AP	1.39e-06
						RSA1-NAP	0.00013
						RT1-AP	0.000409
						RV1-AP	1.8e-06
						RV1-NAP	7.94e-05
						TRL-AP	2.57e-05
						TRL-NAP	0.000618
						TRSA-AP	0.000734
						TRT-AP	0.000377
			214930388	chr2.S_214930388	T/C	RF-AP	0.000167
						RF-NAP	0.000161
						RL1-AP	0.000669
						RSA1-AP	0.000318
						RV1-AP	0.00023
			214930392	chr2.S_214930392	A/T	RF-NAP	0.000957
			214930411	chr2.S_214930411	C/G	RF-NAP	0.00067
ZmZFP232	GRMZM2G160273	5	158818727	chr5.S_158818727	A/C	RF-NAP	0.000755
ZmZFP245	GRMZM2G170632	8	138667700	chr8.S_138667700	A/G	R/S-AP	0.000417
			138667735	chr8.S_138667735	A/G	R/S-AP	0.000417
			138667766	chr8.S_138667766	A/C	R/S-AP	0.00027
			138667810	chr8.S_138667810	A/C	R/S-AP	0.00023
			138667818	chr8.S_138667818	A/C	R/S-AP	0.00023
			138667922	chr8.S_138667922	C/G	R/S-AP	0.00023
			138668099	chr8.S_138668099	T/G	R/S-AP	0.00023
			138668627	chr8.S_138668627	A/G	R/S-AP	0.000293
			138668954	chr8.S_138668954	A/G	R/S-AP	0.00023
			138669567	chr8.S_138669567	A/G	R/S-AP	0.00023
			138670933	chr8.S_138670933	C/G	R/S-AP	0.000293
			138670954	chr8.S_138670954	C/G	R/S-AP	0.00023
ZmZFP126	GRMZM2G175000	6	39893949	chr6.S_39893949	T/C	RL1-AP	0.00034
						RSA1-AP	0.000464
						RSA1-NAP	0.000947
						RV1-AP	0.000757
						TRL-AP	0.000783
						TRL-NAP	0.000975
			39893950	chr6.S_39893950	A/T	RF-AP	0.00056
						RL1-AP	0.000313
						RSA1-AP	0.000393
						RV1-AP	0.000588
						TFW-NAP	0.000827
						TRL-AP	0.000522
			39893951	chr6.S_39893951	A/C	RF-AP	0.000172
						RL1-AP	0.000117
						RSA1-AP	0.000231
						RT1-AP	0.000968
						RV1-AP	0.000471
						TRL-AP	0.000407
						TRT-AP	0.000967
			39893952	chr6.S_39893952	A/C	RF-AP	0.000224
						RF-NAP	0.000498
						RL1-AP	0.000283
						RSA1-AP	0.000544
						RV1-AP	0.000994
						TRL-AP	0.000642
			39893953	chr6.S_39893953	T/G	RF-AP	0.000426
						RL1-AP	0.00068
			39894003	chr6.S_39894003	A/C	LRL-AP	0.000926
						PH-NAP	0.000898
						RF-AP	0.000285
						RF-NAP	0.000877
						RL1-AP	2.92e-05
						RL1-NAP	0.000196
						RSA1-AP	6.26e-05
						RSA1-NAP	0.000184
						RT1-AP	0.00015
						RV1-AP	0.000148
						RV1-NAP	0.000407
						SDW-NAP	0.000343
						TRL-AP	7.44e-05
						TRL-NAP	0.00022
						TRSA-AP	0.000979
						TRT-AP	0.000149
			39894034	chr6.S_39894034	T/C	RF-AP	0.00036
						RL1-AP	4.99e-05
						RL1-NAP	0.000379
						RSA1-AP	8.51e-05
						RSA1-NAP	0.000288
						RT1-AP	0.000326
						RV1-AP	0.000176
						RV1-NAP	0.000559
						SDW-NAP	0.00049
						TRL-AP	0.000107
						TRL-NAP	0.000378
						TRSA-AP	0.000978
						TRT-AP	0.000323
			39894358	PZE-106016986	A/G	RF-AP	0.000146
						RF-NAP	0.000886
						RL1-AP	2.39e-05
						RL1-NAP	0.00088
						RL2-AP	0.000804
						RSA1-AP	4.84e-05
						RSA1-NAP	0.000726
						RSA2-AP	0.000838
						RT1-AP	0.000218
						RV1-AP	0.000115
						RV2-AP	0.000886
						SDW-NAP	0.000879
						TFW-AP	0.000884
						TRL-AP	4.81e-05
						TRL-NAP	0.000459
						TRSA-AP	0.000433
						TRT-AP	0.000213
			39894469	chr6.S_39894469	A/T	LRL-AP	2.79e-05
						RF-AP	0.000124
						RF-NAP	0.000284
						RL1-AP	1.63e-05
						RL1-NAP	0.000382
						RL2-AP	0.000177
						RL2-NAP	0.000226
						RSA1-AP	4.43e-05
						RSA1-NAP	0.000184
						RSA2-AP	0.000195
						RSA2-NAP	0.000226
						RT1-AP	1.69e-05
						RV1-AP	0.000115
						RV1-NAP	0.000306
						RV2-AP	0.000219
						RV2-NAP	0.000228
						SDW-NAP	0.000919
						TFW-AP	0.000486
						TFW-NAP	0.000252
						TRL-AP	1.71e-05
						TRL-NAP	5.51e-05
						TRSA-AP	0.000132
						TRSA-NAP	7.74e-05
						TRT-AP	1.64e-05
			39895499	PZE-106016987	A/C	LRL-AP	0.000298
						RF-AP	0.000317
						RF-NAP	0.000614
						RL1-AP	7.75e-05
						RSA1-AP	0.000207
						RT1-AP	0.000157
						RV1-AP	0.000505
						TRL-AP	0.000152
						TRL-NAP	0.000694
						TRSA-AP	0.000918
						TRSA-NAP	0.00068
						TRT-AP	0.000152
			39897415	chr6.S_39897415	A/G	RF-AP	8.21e-05
						RF-NAP	4.93e-05
						RL1-AP	6.38e-05
						RL1-NAP	4.43e-05
						RSA1-AP	9.79e-05
						RSA1-NAP	6.11e-05
						RT1-AP	0.000211
						RT1-NAP	0.000106
						RV1-AP	0.000176
						RV1-NAP	0.000132
						TFW-AP	0.000412
						TRL-AP	0.00017
						TRL-NAP	8.32e-05
						TRSA-NAP	0.000905
						TRT-AP	0.000206
						TRT-NAP	0.000104
			39897445	chr6.S_39897445	A/G	RF-AP	8.21e-05
						RF-NAP	4.93e-05
						RL1-AP	6.38e-05
						RL1-NAP	4.43e-05
						RSA1-AP	9.79e-05
						RSA1-NAP	6.11e-05
						RT1-AP	0.000211
						RT1-NAP	0.000106
						RV1-AP	0.000176
						RV1-NAP	0.000132
						TFW-AP	0.000412
						TRL-AP	0.00017
						TRL-NAP	8.32e-05
						TRSA-NAP	0.000905
						TRT-AP	0.000206
						TRT-NAP	0.000104
			39898168	chr6.S_39898168	C/G	LRL-AP	0.000297
						RF-AP	0.000548
						RF-NAP	0.000983
						RL1-AP	0.00025
						RSA1-AP	0.000519
						RSA1-NAP	0.000892
						RT1-AP	0.00015
						TRL-AP	0.000263
						TRL-NAP	0.000519
						TRSA-AP	0.000874
						TRSA-NAP	0.0005
						TRT-AP	0.000144
			39898231	chr6.S_39898231	C/G	RF-AP	0.000669
						RF-NAP	0.000404
						RL1-NAP	0.000834
						RSA1-NAP	0.000846
			39898281	chr6.S_39898281	T/G	LRL-AP	0.000297
						RF-AP	0.000548
						RF-NAP	0.000983
						RL1-AP	0.00025
						RSA1-AP	0.000519
						RSA1-NAP	0.000892
						RT1-AP	0.00015
						TRL-AP	0.000263
						TRL-NAP	0.000519
						TRSA-AP	0.000874
						TRSA-NAP	0.0005
						TRT-AP	0.000144
ZmZFP247	GRMZM2G307906	9	140945896	chr9.S_140945896	T/C	LN-AP	0.000652
ZmZFP129	GRMZM2G318592	6	95632806	chr6.S_95632806	T/C	RT1-NAP	0.000462
						TRT-NAP	0.000474
			95632972	chr6.S_95632972	A/C	LN-NAP	0.000325
			95632975	chr6.S_95632975	T/C	LN-NAP	0.00012
			95632992	chr6.S_95632992	T/G	LRL-NAP	0.000322
ZmZFP152	GRMZM2G357688	7	145717766	chr7.S_145717766	T/C	R/S-AP	1.78e-05
ZmZFP030	GRMZM2G361210	1	293158393	chr1.S_293158393	T/C	RF-AP	0.000929
			293158398	chr1.S_293158398	A/T	RF-AP	0.000929
ZmZFP143	GRMZM2G381638	7	117179180	PZE-107060964	A/C	RT1-AP	0.000791
						RT1-NAP	0.000507
						SDW-AP	0.000757
						TRT-AP	0.000858
						TRT-NAP	0.000505
ZmZFP026	GRMZM2G400714	1	279912850	chr1.S_279912850	A/T	LRL-NAP	0.000993
			279912890	chr1.S_279912890	T/G	PH-AP	0.000273
ZmZFP215	GRMZM2G491632	1	202307611	chr1.S_202307611	T/G	LRL-NAP	0.000197
			202313085	chr1.S_202313085	T/C	LRL-AP	0.000485
ZmZFP208	GRMZM5G884137	10	137500371	chr10.S_137500371	C/G	LN-AP	0.000536
						PH-AP	0.00025
						RL1-AP	0.000987
			137500847	chr10.S_137500847	A/C	R/S-AP	0.000313
			137500856	chr10.S_137500856	A/T	RDW-AP	0.000144
						RDW-NAP	0.000684
			137500939	chr10.S_137500939	T/C	RDW-AP	0.000371
			137500940	chr10.S_137500940	C/G	RDW-AP	0.000181
			137501114	chr10.S_137501114	C/G	RDW-AP	0.000144
						RDW-NAP	0.000684
			137504295	chr10.S_137504295	A/G	R/S-AP	0.000662
			137504374	chr10.S_137504374	A/C	R/S-AP	0.000885
ZmZFP117	GRMZM5G885700	5	172019217	SYN19115	A/G	RF-AP	0.000271
						RL1-AP	0.000711
						TRL-AP	0.000803
ZmZFP027	GRMZM5G888196	1	285527831	chr1.S_285527831	A/G	RT2-NAP	0.000648
ZmZFP169	GRMZM5G898314	8	163116580	chr8.S_163116580	C/G	PH-AP	0.000483
						PH-NAP	0.000285
			163116609	chr8.S_163116609	A/G	PH-AP	0.000483
						PH-NAP	0.000285
*, TRL: total root length (cm), the average root length of five plants; TRSA: total root surface area (cm2) , the average root surface area of five plants; TRV: total root volume (cm3), the average root volume of five plants; TRT: total root tips, the average number of root tips of five plants; RD: root diameter, the average root diameter of five plants; RF: root forks, the average number of root…

## Sheet: Sheet2
ZMF004	ZMF004			ZMF081	ZMF081
ZMF009	ZMF009			ZMF238	ZMF238
ZMF015	ZMF015			ZMF243	ZMF243
ZMF016	ZMF016
ZMF023	ZMF023
ZMF024	ZMF024
ZMF031	ZMF031
ZMF034	ZMF034
ZMF043	ZMF043			ZMF189	ZMF189
ZMF044	ZMF044			ZMF045	#N/A
ZMF047	ZMF047			ZMF168	ZMF168
ZMF048	ZMF048			ZMF051	ZMF051
ZMF051	ZMF051			ZMF059	ZMF059
ZMF057	ZMF057			ZMF023	ZMF023
ZMF059	ZMF059			ZMF144	ZMF144
ZMF062	ZMF062
ZMF063	ZMF063
ZMF078	ZMF078			ZMF128	ZMF128
ZMF080	ZMF080			ZMF062	ZMF062
ZMF081	ZMF081			ZMF063	ZMF063
ZMF082	ZMF082			ZMF064	#N/A
ZMF084	ZMF084
ZMF102	ZMF102			ZMF201	ZMF201
ZMF124	ZMF124			ZMF127	ZMF127
ZMF127	ZMF127			ZMF078	ZMF078
ZMF128	ZMF128			ZMF198	ZMF198
ZMF130	ZMF130			ZMF177	ZMF177
ZMF132	ZMF132			ZMF157	ZMF157
ZMF134	ZMF134
ZMF144	ZMF144
ZMF149	ZMF149			ZMF004	ZMF004
ZMF154	ZMF154
ZMF155	ZMF155
ZMF157	ZMF157
ZMF164	ZMF164			ZMF049	#N/A
ZMF165	ZMF165			ZMF130	ZMF130
ZMF168	ZMF168			ZMF015	ZMF015
ZMF177	ZMF177
ZMF189	ZMF189			ZMF048	ZMF048
ZMF198	ZMF198			ZMF205	ZMF205
ZMF201	ZMF201
ZMF205	ZMF205
ZMF206	ZMF206			ZMF206	ZMF206
ZMF207	ZMF207			ZMF207	ZMF207
ZMF209	ZMF209			ZMF044	ZMF044
ZMF210	ZMF210			ZMF047	ZMF047
ZMF211	ZMF211			ZMF080	ZMF080
ZMF221	ZMF221
ZMF230	ZMF230			ZMF082	ZMF082
ZMF238	ZMF238
ZMF243	ZMF243
ZMF116	#N/A			ZMF209	ZMF209
ZMF041	#N/A			ZMF123	#N/A
ZMF001	#N/A			ZMF043	ZMF043
ZMF122	#N/A			ZMF124	ZMF124
ZMF002	#N/A			ZMF210	ZMF210
ZMF188	#N/A			ZMF149	ZMF149
ZMF126	#N/A			ZMF164	ZMF164
ZMF077	#N/A			ZMF211	ZMF211
ZMF046	#N/A			ZMF165	ZMF165
ZMF099	#N/A			ZMF230	ZMF230
ZMF150	#N/A			ZMF007	#N/A
ZMF191	#N/A			ZMF152	#N/A
ZMF100	#N/A			ZMF008	#N/A
ZMF167	#N/A			ZMF009	ZMF009
ZMF101	#N/A			ZMF102	ZMF102
ZMF212	#N/A			ZMF132	ZMF132
ZMF193	#N/A			ZMF057	ZMF057
ZMF194	#N/A			ZMF084	ZMF084
ZMF195	#N/A			ZMF016	ZMF016
ZMF010	#N/A			ZMF154	ZMF154
ZMF053	#N/A			ZMF134	ZMF134
ZMF012	#N/A			ZMF155	ZMF155
ZMF103	#N/A			ZMF221	ZMF221
ZMF133	#N/A			ZMF183	#N/A
ZMF083	#N/A			ZMF184	#N/A
ZMF014	#N/A			ZMF024	ZMF024
ZMF058	#N/A			ZMF031	ZMF031
ZMF235	#N/A			ZMF034	ZMF034
ZMF175	#N/A
ZMF176	#N/A
ZMF178	#N/A
ZMF153	#N/A
ZMF180	#N/A
ZMF181	#N/A
ZMF136	#N/A
ZMF065	#N/A
ZMF017	#N/A
ZMF109	#N/A
ZMF087	#N/A
ZMF019	#N/A
ZMF020	#N/A
ZMF021	#N/A
ZMF067	#N/A
ZMF224	#N/A
ZMF112	#N/A
ZMF113	#N/A
ZMF141	#N/A
ZMF025	#N/A
ZMF242	#N/A
ZMF226	#N/A
ZMF030	#N/A
ZMF143	#N/A
ZMF074	#N/A

## Sheet: Sheet3
附表4. C2H2锌指基因与玉米苗期在低磷和正常供磷条件下根部和地上部性状显著关联的基因。
Table S4. The association mapping of C2H2 zine finger genes with traits of maize seedling stage under applied and non-applied phosphorus.
名字	基因	染色体	位点	单碱基多态性位点	等位基因	性状*	P值
Name	Gene	Chr	Site (bp)	SNP	Allele	Trait*	P value
ZMF206	AC149475.2_FG005	9	152524966	chr9.S_152524966	T/C	RT1-NAP	0.000154
						TRT-NAP	0.00014
			152525053	chr9.S_152525053	A/C	RT1-NAP	0.000375
						TRT-NAP	0.000342
			152525824	chr9.S_152525824	A/C	RT1-NAP	0.000215
						TRT-NAP	0.000183
			152534204	chr9.S_152534204	A/G	LRL-NAP	0.000699
			152534486	chr9.S_152534486	C/G	RT2-NAP	0.000998
			152534806	chr9.S_152534806	C/G	RT1-NAP	6.3e-05
						TRT-NAP	6.64e-05
			152535011	chr9.S_152535011	C/G	RT2-NAP	0.000998
			152535016	chr9.S_152535016	T/C	RT2-NAP	0.000998
			152535556	chr9.S_152535556	A/T	LRL-NAP	0.000765
ZMF207	AC149818.2_FG008	9	152460802	chr9.S_152460802	T/C	R/S-AP	0.000836
			152461513	chr9.S_152461513	T/G	RL1-AP	0.00061
						RSA1-AP	0.00032
						RV1-AP	0.000257
			152461820	chr9.S_152461820	A/G	RF-AP	8.76e-05
						RL1-AP	4.55e-05
						RSA1-AP	2.26e-05
						RV1-AP	2.39e-05
						TRL-AP	0.000159
ZMF209	GRMZM2G004157	9	149278832	chr9.S_149278832	C/G	LN-AP	0.00075
ZMF123	GRMZM2G012690	5	163228579	chr5.S_163228579	A/T	RF-NAP	0.000731
ZMF043	GRMZM2G021587	2	197935399	chr2.S_197935399	T/C	LN-NAP	0.00013
						RSA1-NAP	0.000887
						R/S-AP	0.000487
			197935417	chr2.S_197935417	C/G	LN-NAP	0.00013
						RSA1-NAP	0.000887
						R/S-AP	0.000487
			197935545	chr2.S_197935545	A/G	LN-NAP	0.000167
						RF-NAP	0.000476
						RL1-NAP	0.000471
						RSA1-NAP	0.000432
						RV1-NAP	0.000534
			197935772	chr2.S_197935772	A/G	LN-NAP	0.000564
						RF-NAP	0.000459
						RL1-NAP	0.000325
						RSA1-NAP	0.000261
						RV1-NAP	0.000303
			197935785	chr2.S_197935785	T/C	LN-NAP	0.000564
						RF-NAP	0.000459
						RL1-NAP	0.000325
						RSA1-NAP	0.000261
						RV1-NAP	0.000303
			197935837	chr2.S_197935837	T/C	LN-NAP	0.000564
						RF-NAP	0.000459
						RL1-NAP	0.000325
						RSA1-NAP	0.000261
						RV1-NAP	0.000303
			197935996	chr2.S_197935996	A/G	LN-NAP	0.000604
						RF-NAP	0.000486
						RL1-NAP	0.000331
						RSA1-NAP	0.000265
						RV1-NAP	0.000309
			197936017	chr2.S_197936017	A/G	LN-NAP	0.000167
						RF-NAP	0.000476
						RL1-NAP	0.000471
						RSA1-NAP	0.000432
						RV1-NAP	0.000534
			197936035	chr2.S_197936035	A/G	LN-NAP	0.00013
						RSA1-NAP	0.000887
						R/S-AP	0.000487
			197936266	chr2.S_197936266	T/C	LN-NAP	0.00013
						RSA1-NAP	0.000887
						R/S-AP	0.000487
			197936359	chr2.S_197936359	A/G	LN-NAP	0.00039
						RT2-NAP	0.000605
			197936366	chr2.S_197936366	A/G	LN-NAP	0.00039
						RT2-NAP	0.000605
			197936427	chr2.S_197936427	T/C	RT2-NAP	0.000252
			197936443	chr2.S_197936443	A/G	LN-NAP	0.00039
						RT2-NAP	0.000605
			197936522	chr2.S_197936522	A/G	LN-NAP	8.38e-05
						RT2-NAP	0.000497
			197936622	chr2.S_197936622	T/C	LN-NAP	0.00039
						RT2-NAP	0.000605
			197936779	chr2.S_197936779	A/G	LN-NAP	0.000491
						RT2-NAP	0.000675
			197953980	chr2.S_197953980	T/G	LN-NAP	0.000112
						RSA1-NAP	0.0009
						RT2-NAP	0.000561
						RV1-NAP	0.000975
ZMF044	GRMZM2G022213	2	207380783	chr2.S_207380783	T/C	RT2-AP	0.000745
ZMF124	GRMZM2G023988	5	175688972	chr5.S_175688972	T/C	LN-NAP	0.000226
			175689149	chr5.S_175689149	A/G	LN-NAP	0.000623
			175689356	chr5.S_175689356	A/G	RV2-NAP	0.000803
			175689392	chr5.S_175689392	A/G	RV2-NAP	0.000803
			175689404	chr5.S_175689404	T/C	RV2-NAP	0.000803
			175689410	chr5.S_175689410	A/G	RV2-NAP	0.000865
ZMF210	GRMZM2G026952	9	116954583	chr9.S_116954583	T/C	PH-AP	0.000212
						RF-AP	0.000192
						RL1-AP	0.000258
						RSA1-AP	0.000212
						RV1-AP	0.00021
						SDW-AP	0.000507
						TDW-AP	0.000902
						TRL-AP	0.000184
						TRSA-AP	0.000737
			116955152	chr9.S_116955152	A/G	RF-AP	0.000123
						RF-NAP	0.000434
						RL1-AP	0.000292
						RL1-NAP	0.000505
						RSA1-AP	0.000482
						RV1-AP	0.000712
						TRL-AP	0.000645
			116955164	chr9.S_116955164	A/T	RF-NAP	0.000915
			116955191	chr9.S_116955191	T/G	RF-NAP	0.000359
						RT1-NAP	0.000727
						TRT-NAP	0.000713
			116956067	chr9.S_116956067	C/G	RF-AP	6.26e-05
						RF-NAP	0.000146
						RL1-NAP	0.000915
ZMF189	GRMZM2G027333	8	139344977	PZE-108082637	A/G	RV1-AP	0.000904
			139345593	chr8.S_139345593	A/G	R/S-AP	0.00059
			139346331	chr8.S_139346331	T/C	RL2-AP	0.000465
						RSA2-AP	0.000439
						RV2-AP	0.00042
						TRV-AP	0.000896
ZMF045	GRMZM2G032042	2	206499656	chr2.S_206499656	T/C	RT1-NAP	0.000313
						TRT-NAP	0.000359
ZMF127	GRMZM2G035103	5	6315637	chr5.S_6315637	C/G	LN-AP	8.89e-05
ZMF149	GRMZM2G038284	6	164375119	chr6.S_164375119	A/G	RT1-NAP	0.000186
						TRT-NAP	0.000202
ZMF164	GRMZM2G042666	7	146240303	chr7.S_146240303	A/C	RV1-AP	0.000955
			146244004	chr7.S_146244004	C/G	SDW-AP	0.000574
			146244189	chr7.S_146244189	A/C	SDW-NAP	0.000439
						TFW-NAP	0.000404
			146244882	chr7.S_146244882	T/G	PH-NAP	0.000533
ZMF047	GRMZM2G044126	2	212536336	chr2.S_212536336	C/G	PH-NAP	0.000983
			212536344	chr2.S_212536344	A/T	PH-NAP	0.000983
ZMF048	GRMZM2G048411	2	188152537	chr2.S_188152537	A/C	R/S-NAP	0.000708
			188158005	chr2.S_188158005	A/G	LRL-NAP	3.59e-05
ZMF078	GRMZM2G051458	3	8538885	chr3.S_8538885	A/G	RDW-NAP	0.000723
			8538903	chr3.S_8538903	C/G	RDW-NAP	0.000909
			8538946	chr3.S_8538946	C/G	RDW-NAP	0.000909
ZMF211	GRMZM2G054093	9	103954884	chr9.S_103954884	A/C	RF-AP	0.000877
			103954926	chr9.S_103954926	T/C	RF-AP	0.000877
			103954984	chr9.S_103954984	T/G	RF-AP	0.000877
			103955080	PZE-109062140	A/G	RF-AP	0.000278
			103955267	chr9.S_103955267	T/G	TFW-AP	0.000791
			103955516	chr9.S_103955516	A/G	RF-AP	0.000768
			103955651	chr9.S_103955651	C/G	RF-AP	0.000768
			103955656	chr9.S_103955656	T/C	RF-AP	0.000768
			103955672	chr9.S_103955672	A/G	RF-AP	0.000768
			103955692	chr9.S_103955692	A/G	RF-AP	0.000768
			103955711	chr9.S_103955711	T/C	RDW-AP	0.000716
						TFW-NAP	0.000919
			103955749	chr9.S_103955749	T/G	RF-AP	0.000768
			103955799	chr9.S_103955799	T/C	RF-AP	0.000372
						RF-NAP	0.000585
			103955930	chr9.S_103955930	T/G	RDW-AP	0.000716
						TFW-NAP	0.000919
			103956920	chr9.S_103956920	T/C	RDW-AP	0.000206
						RF-NAP	0.000363
						RT2-NAP	0.000882
						TDW-AP	0.000288
						TFW-AP	0.000524
						TFW-NAP	0.000505
						TRSA-NAP	0.000497
						TRT-NAP	0.000932
ZMF165	GRMZM2G058197	7	160600586	chr7.S_160600586	A/C	LRL-AP	0.0002
			160600590	chr7.S_160600590	A/G	LRL-AP	0.000519
			160600894	chr7.S_160600894	C/G	LN-NAP	0.000807
ZMF004	GRMZM2G061626	1	293155339	chr1.S_293155339	T/C	RD-AP	0.000771
			293155340	chr1.S_293155340	C/G	RD-AP	0.000771
ZMF230	GRMZM2G068710	10	10136241	chr10.S_10136241	C/G	RDW-NAP	0.000225
						RL2-NAP	0.000361
						RSA2-NAP	0.000315
						RV2-NAP	0.000277
						TDW-NAP	0.000813
						TFW-NAP	0.000573
						TRV-NAP	0.000274
			10137601	chr10.S_10137601	A/C	RF-AP	0.000637
						RV1-AP	0.000537
						TRSA-AP	0.000745
			10140398	chr10.S_10140398	A/C	LN-AP	0.000498
ZMF049	GRMZM2G075551	2	111976521	SYN12344	A/C	LN-AP	0.00085
			111980523	SYN12345	A/C	LN-AP	0.000316
						RF-NAP	0.000726
						RSA1-NAP	0.00064
						RV1-NAP	0.000436
ZMF168	GRMZM2G081782	7	158953599	chr7.S_158953599	C/G	LRL-NAP	0.000562
			158953881	chr7.S_158953881	A/G	LRL-NAP	0.000845
ZMF051	GRMZM2G081812	2	198582212	chr2.S_198582212	T/C	LN-NAP	0.000879
			198582325	chr2.S_198582325	A/T	LN-NAP	0.000879
ZMF007	GRMZM2G082686	1	255744613	chr1.S_255744613	C/G	RD-AP	0.000834
						R/S-NAP	0.000402
ZMF128	GRMZM2G085945	5	211549650	chr5.S_211549650	A/C	RDW-AP	0.000865
			211549697	chr5.S_211549697	C/G	PH-AP	4.39e-05
						RDW-AP	1.97e-05
						RF-AP	0.000155
						RL1-AP	0.000883
						RSA1-AP	0.000398
						RV1-AP	0.000256
						SDW-AP	2.3e-05
						TDW-AP	5.28e-06
						TFW-AP	2.92e-05
						TRL-AP	0.000239
						TRSA-AP	4.88e-05
						TRV-AP	6.93e-05
			211549790	chr5.S_211549790	A/G	RF-AP	7.32e-05
						RL1-AP	6.23e-05
						RSA1-AP	6.18e-05
						RSA1-NAP	0.000864
						RT1-AP	0.000531
						RV1-AP	7.3e-05
						RV1-NAP	0.000886
						TDW-AP	0.000511
						TRL-AP	5.55e-05
						TRL-NAP	0.000671
						TRSA-AP	0.00023
						TRT-AP	0.000508
ZMF152	GRMZM2G086277	6	79496847	chr6.S_79496847	A/G	TRSA-AP	0.000502
						TRV-AP	0.000674
ZMF080	GRMZM2G086835	3	86773652	chr3.S_86773652	T/C	RT1-AP	0.000234
						TRT-AP	0.000224
ZMF130	GRMZM2G090595	5	194167034	chr5.S_194167034	T/C	RF-AP	0.000365
						RL1-AP	0.000206
						RSA1-AP	0.000175
						RV1-AP	0.000191
						TRL-AP	0.000515
			194167067	chr5.S_194167067	T/C	LRL-AP	0.000811
						RF-AP	2.55e-05
						RL1-AP	1.41e-05
						RSA1-AP	3.89e-06
						RV1-AP	2.93e-06
						TRL-AP	9.08e-06
						TRSA-AP	8.66e-05
			194167068	chr5.S_194167068	T/G	LRL-AP	0.000811
						RF-AP	2.55e-05
						RL1-AP	1.41e-05
						RSA1-AP	3.89e-06
						RV1-AP	2.93e-06
						TRL-AP	9.08e-06
						TRSA-AP	8.66e-05
			194167073	chr5.S_194167073	C/G	RL1-AP	0.000789
						RSA1-AP	0.000776
						RV1-AP	0.000895
			194167431	chr5.S_194167431	T/C	RF-AP	0.000129
						RL1-AP	0.00065
						RSA1-AP	0.000292
						RV1-AP	0.000229
						TRL-AP	0.00013
						TRSA-AP	8.57e-05
						TRV-AP	0.000541
			194167478	chr5.S_194167478	T/C	RF-AP	0.000129
						RL1-AP	0.00065
						RSA1-AP	0.000292
						RV1-AP	0.000229
						TRL-AP	0.00013
						TRSA-AP	8.57e-05
						TRV-AP	0.000541
			194168820	chr5.S_194168820	T/G	RF-AP	0.000628
			194168883	chr5.S_194168883	A/T	LRL-AP	0.000732
						RF-AP	3.79e-05
						RL1-AP	4.65e-05
						RSA1-AP	4.01e-05
						RV1-AP	4.49e-05
						TRL-AP	3.01e-05
						TRSA-AP	0.00015
			194168900	chr5.S_194168900	A/C	PH-AP	0.000792
						RF-AP	0.000351
						RT1-AP	0.000716
						SDW-AP	0.000487
						TRT-AP	0.000707
			194169261	chr5.S_194169261	A/G	RF-AP	0.00023
						RL1-AP	0.000778
						RT1-AP	0.00044
						TRL-AP	0.000887
						TRT-AP	0.000459
			194169312	chr5.S_194169312	A/G	RF-AP	0.00023
						RL1-AP	0.000778
						RT1-AP	0.00044
						TRL-AP	0.000887
						TRT-AP	0.000459
			194170562	chr5.S_194170562	A/T	R/S-AP	0.00019
			194170563	chr5.S_194170563	A/T	R/S-AP	0.000321
			194170564	chr5.S_194170564	A/G	R/S-AP	0.000321
ZMF008	GRMZM2G093305	1	38188405	chr1.S_38188405	A/C	RDW-AP	0.000995
						RF-AP	0.000571
						TRSA-NAP	0.000994
						TRV-NAP	0.000496
ZMF081	GRMZM2G097258	3	145436768	chr3.S_145436768	A/T	RT1-AP	0.000586
						TRT-AP	0.000682
			145436840	chr3.S_145436840	T/C	RT1-AP	0.000268
						TRT-AP	0.0003
			145436868	PZE-103087524	A/C	RT1-AP	0.000874
						TRT-AP	0.000991
			145436891	chr3.S_145436891	T/G	RT1-AP	0.000721
						TRT-AP	0.000822
			145436910	chr3.S_145436910	A/G	RT1-AP	0.000562
						TRT-AP	0.000629
			145436944	chr3.S_145436944	T/G	RT1-AP	0.000562
						TRT-AP	0.000629
			145437347	chr3.S_145437347	T/C	RT1-AP	0.000472
						TRT-AP	0.000542
			145437357	chr3.S_145437357	A/G	RT1-AP	0.00044
						TRT-AP	0.000502
			145437386	chr3.S_145437386	T/C	RT1-AP	0.000472
						TRT-AP	0.000542
			145437512	chr3.S_145437512	C/G	RT1-AP	0.000202
						TRT-AP	0.00023
			145437559	chr3.S_145437559	T/G	RT1-AP	0.000331
						TRT-AP	0.00038
			145437725	chr3.S_145437725	A/G	RT1-AP	0.000331
						TRT-AP	0.00038
			145437835	chr3.S_145437835	C/G	RT1-AP	0.000318
						TRT-AP	0.000363
			145437857	chr3.S_145437857	A/G	RT1-AP	0.000508
						TRT-AP	0.000582
			145437878	chr3.S_145437878	A/G	RT1-AP	0.000331
						TRT-AP	0.00038
ZMF009	GRMZM2G100620	1	37874494	chr1.S_37874494	C/G	RV1-AP	0.000688
ZMF082	GRMZM2G105224	3	190064956	chr3.S_190064956	A/G	TFW-AP	0.000831
			190065067	chr3.S_190065067	C/G	R/S-AP	0.000726
			190065192	chr3.S_190065192	T/C	RD-AP	0.000806
						RD-NAP	0.000145
						RL2-NAP	0.000515
						RSA2-NAP	0.000396
						RT2-AP	0.000336
						RV2-NAP	0.000306
						TFW-NAP	0.000241
						TRV-NAP	2.89e-05
ZMF102	GRMZM2G114660	4	152715912	chr4.S_152715912	C/G	RF-AP	0.000474
						RL1-AP	0.000314
						RSA1-AP	0.000445
						RV1-AP	0.000761
						TRL-AP	0.00096
			152716523	chr4.S_152716523	T/G	RF-AP	0.000474
						RL1-AP	0.000314
						RSA1-AP	0.000445
						RV1-AP	0.000761
						TRL-AP	0.00096
ZMF132	GRMZM2G125432	5	201600785	chr5.S_201600785	T/C	RD-NAP	0.000462
ZMF057	GRMZM2G129261	2	17095383	chr2.S_17095383	C/G	LN-AP	0.000986
					C/G	LN-NAP	0.000325
			17095965	chr2.S_17095965	T/C	LN-NAP	0.000839
			17099848	chr2.S_17099848	T/C	RV1-NAP	0.000842
			17101679	chr2.S_17101679	T/G	RSA1-NAP	0.000387
					T/G	RV1-NAP	0.000432
					T/G	TRL-NAP	0.000862
ZMF015	GRMZM2G132780	1	191500405	chr1.S_191500405	A/G	RF-NAP	0.000933
			191500822	chr1.S_191500822	T/G	RT1-AP	0.000161
					T/G	TRT-AP	0.000161
			191500885	chr1.S_191500885	T/C	RF-AP	0.000227
						RL1-AP	0.00046
						RT1-AP	2.88e-05
						TRL-AP	0.000733
						TRT-AP	2.79e-05
			191511154	chr1.S_191511154	A/G	RF-AP	0.000624
						RT1-AP	2.4e-05
						TRT-AP	2.4e-05
			191511309	chr1.S_191511309	T/C	LRL-AP	0.000724
			191511446	chr1.S_191511446	A/G	LRL-AP	0.000724
			191511478	chr1.S_191511478	T/C	RF-AP	0.000172
						RL1-AP	0.000355
						RT1-AP	1.3e-05
						RT1-NAP	0.000821
						TRL-AP	0.000742
						TRT-AP	1.3e-05
						TRT-NAP	0.000794
			191512160	chr1.S_191512160	A/C	RF-AP	0.000739
						RT1-AP	8.02e-05
						TRT-AP	7.9e-05
			191512177	chr1.S_191512177	A/G	RF-AP	0.000739
						RT1-AP	8.02e-05
						TRT-AP	7.9e-05
			191512354	chr1.S_191512354	A/G	LRL-AP	0.000724
			191512468	chr1.S_191512468	A/C	RF-AP	0.000739
						RT1-AP	8.02e-05
						TRT-AP	7.9e-05
			191512569	chr1.S_191512569	C/G	RF-AP	0.000739
						RT1-AP	8.02e-05
						TRT-AP	7.9e-05
			191512627	chr1.S_191512627	T/C	RF-AP	0.000739
						RT1-AP	8.02e-05
						TRT-AP	7.9e-05
			191513542	chr1.S_191513542	T/C	RT1-NAP	0.000895
						TRT-NAP	0.000921
ZMF059	GRMZM2G134761	2	185582803	chr2.S_185582803	A/T	R/S-AP	0.000761
			185583345	chr2.S_185583345	A/C	RF-NAP	0.00068
			185583346	chr2.S_185583346	C/G	RF-NAP	0.000275
						RT2-NAP	0.000388
ZMF198	GRMZM2G139160	8	171805538	chr8.S_171805538	T/G	RT2-AP	0.000607
ZMF062	GRMZM2G142502	2	164882166	chr2.S_164882166	A/C	RL1-AP	0.000364
						RSA1-AP	0.000107
						RV1-AP	8.19e-05
						TRL-AP	0.000583
			164882335	chr2.S_164882335	T/C	RDW-AP	3.01e-05
						RF-AP	0.000498
						RL1-AP	0.000149
						RSA1-AP	2.94e-05
						RV1-AP	1.53e-05
						TDW-AP	0.000395
						TRL-AP	7.89e-05
						TRSA-AP	0.000166
			164884465	PZE-102120732	A/G	RL1-AP	0.000616
						RSA1-AP	0.000195
						RV1-AP	0.000155
			164885610	chr2.S_164885610	A/G	RL1-AP	0.000229
						RSA1-AP	7.95e-05
						RV1-AP	6.79e-05
						TRL-AP	0.00039
ZMF084	GRMZM2G143723	3	5884604	chr3.S_5884604	A/T	RL2-AP	0.00097
			5884749	chr3.S_5884749	A/G	LN-NAP	0.00044
						RF-AP	0.000152
						RL1-AP	9.45e-05
						RL2-AP	1.13e-05
						RSA1-AP	9.75e-05
						RSA2-AP	1.5e-05
						RT1-AP	0.000784
						RV1-AP	0.00012
						RV2-AP	2.02e-05
						SDW-AP	0.0002
						TDW-AP	0.000132
						TFW-AP	0.000235
						TRL-AP	2.31e-05
						TRSA-AP	5.24e-05
						TRT-AP	0.000722
						TRV-AP	0.000889
ZMF177	GRMZM2G144645	7	8265307	chr7.S_8265307	A/G	RF-NAP	0.000129
						TRSA-NAP	0.000779
ZMF063	GRMZM2G153575	2	198403452	chr2.S_198403452	A/C	RT1-AP	0.000435
					A/C	TRT-AP	0.000427
			198403464	chr2.S_198403464	T/C	RT1-AP	0.00057
					T/C	RT1-NAP	5.07e-06
					T/C	TRT-AP	0.00055
					T/C	TRT-NAP	4.32e-06
ZMF016	GRMZM2G157197	1	32153579	chr1.S_32153579	A/T	LN-AP	5.21e-05
			32153593	chr1.S_32153593	A/C	LN-AP	1.12e-05
			32153886	chr1.S_32153886	A/G	LN-AP	6.58e-05
			32153891	chr1.S_32153891	T/C	LN-AP	6.58e-05
			32154360	chr1.S_32154360	T/C	TRSA-NAP	0.00085
			32154361	chr1.S_32154361	A/T	RL2-NAP	7.39e-05
						RSA2-NAP	7.42e-05
						RV1-NAP	0.000458
						RV2-NAP	7.56e-05
						TRL-NAP	0.000855
						TRSA-NAP	9.74e-05
						TRV-NAP	0.000114
			32154362	chr1.S_32154362	A/C	RL2-NAP	0.000345
						RSA2-NAP	0.000359
						RV2-NAP	0.000377
						TRSA-NAP	0.000462
						TRV-NAP	0.000578
			32154688	PZE-101046735	A/C	LRL-NAP	0.000243
						RL1-NAP	0.000951
						RT1-NAP	0.000483
						TRT-NAP	0.00049
ZMF238	GRMZM2G158141	10	91956430	chr10.S_91956430	A/G	RL2-NAP	0.000939
						RSA2-NAP	0.000857
						RV2-NAP	0.000794
						SDW-NAP	0.000404
						TDW-NAP	0.000333
						TFW-NAP	6.94e-05
						TRV-NAP	0.000684
			91956540	chr10.S_91956540	T/C	TFW-NAP	0.000918
			91958690	PZE-110049095	A/G	RF-NAP	0.000269
			91958988	chr10.S_91958988	C/G	RF-NAP	0.000349
ZMF154	GRMZM2G159032	6	161231527	chr6.S_161231527	T/C	RT1-AP	0.000732
						TRT-AP	0.00071
			161231570	chr6.S_161231570	A/G	RT1-AP	0.00039
						TRT-AP	0.000437
			161231760	chr6.S_161231760	T/G	RT1-AP	0.000287
						TRT-AP	0.000317
			161231949	chr6.S_161231949	A/C	RF-NAP	0.000973
ZMF064	GRMZM2G159041	2	214928091	PZE-102171570	A/C	RF-AP	0.000328
						RF-NAP	0.000469
			214928844	chr2.S_214928844	T/C	LN-AP	0.000615
						RF-AP	0.000147
						RF-NAP	6.5e-05
						RSA1-AP	0.000603
						RSA1-NAP	0.000733
						RV1-AP	0.000553
						RV1-NAP	0.000795
			214930258	chr2.S_214930258	A/T	RF-AP	0.000345
						RF-NAP	0.000345
			214930384	chr2.S_214930384	A/T	RF-AP	4.45e-07
						RF-NAP	1.09e-05
						RL1-AP	3.68e-07
						RL1-NAP	0.000495
						RSA1-AP	2.93e-07
						RSA1-NAP	0.000234
						RT1-AP	0.000103
						RV1-AP	3.93e-07
						RV1-NAP	0.000137
						TRL-AP	3e-06
						TRL-NAP	0.00049
						TRSA-AP	7.57e-05
						TRSA-NAP	0.000418
						TRT-AP	9.24e-05
			214930385	chr2.S_214930385	A/T	RF-AP	2.89e-06
						RF-NAP	2.35e-05
						RL1-AP	1.73e-06
						RL1-NAP	0.000268
						RSA1-AP	1.39e-06
						RSA1-NAP	0.00013
						RT1-AP	0.000409
						RV1-AP	1.8e-06
						RV1-NAP	7.94e-05
						TRL-AP	2.57e-05
						TRL-NAP	0.000618
						TRSA-AP	0.000734
						TRT-AP	0.000377
			214930388	chr2.S_214930388	T/C	RF-AP	0.000167
						RF-NAP	0.000161
						RL1-AP	0.000669
						RSA1-AP	0.000318
						RV1-AP	0.00023
			214930392	chr2.S_214930392	A/T	RF-NAP	0.000957
			214930411	chr2.S_214930411	C/G	RF-NAP	0.00067
ZMF134	GRMZM2G160273	5	158818727	chr5.S_158818727	A/C	RF-NAP	0.000755
ZMF201	GRMZM2G170632	8	138667700	chr8.S_138667700	A/G	R/S-AP	0.000417
			138667735	chr8.S_138667735	A/G	R/S-AP	0.000417
			138667766	chr8.S_138667766	A/C	R/S-AP	0.00027
			138667810	chr8.S_138667810	A/C	R/S-AP	0.00023
			138667818	chr8.S_138667818	A/C	R/S-AP	0.00023
			138667922	chr8.S_138667922	C/G	R/S-AP	0.00023
			138668099	chr8.S_138668099	T/G	R/S-AP	0.00023
			138668627	chr8.S_138668627	A/G	R/S-AP	0.000293
			138668954	chr8.S_138668954	A/G	R/S-AP	0.00023
			138669567	chr8.S_138669567	A/G	R/S-AP	0.00023
			138670933	chr8.S_138670933	C/G	R/S-AP	0.000293
			138670954	chr8.S_138670954	C/G	R/S-AP	0.00023
ZMF155	GRMZM2G175000	6	39893949	chr6.S_39893949	T/C	RL1-AP	0.00034
						RSA1-AP	0.000464
						RSA1-NAP	0.000947
						RV1-AP	0.000757
						TRL-AP	0.000783
						TRL-NAP	0.000975
			39893950	chr6.S_39893950	A/T	RF-AP	0.00056
						RL1-AP	0.000313
						RSA1-AP	0.000393
						RV1-AP	0.000588
						TFW-NAP	0.000827
						TRL-AP	0.000522
			39893951	chr6.S_39893951	A/C	RF-AP	0.000172
						RL1-AP	0.000117
						RSA1-AP	0.000231
						RT1-AP	0.000968
						RV1-AP	0.000471
						TRL-AP	0.000407
						TRT-AP	0.000967
			39893952	chr6.S_39893952	A/C	RF-AP	0.000224
						RF-NAP	0.000498
						RL1-AP	0.000283
						RSA1-AP	0.000544
						RV1-AP	0.000994
						TRL-AP	0.000642
			39893953	chr6.S_39893953	T/G	RF-AP	0.000426
						RL1-AP	0.00068
			39894003	chr6.S_39894003	A/C	LRL-AP	0.000926
						PH-NAP	0.000898
						RF-AP	0.000285
						RF-NAP	0.000877
						RL1-AP	2.92e-05
						RL1-NAP	0.000196
						RSA1-AP	6.26e-05
						RSA1-NAP	0.000184
						RT1-AP	0.00015
						RV1-AP	0.000148
						RV1-NAP	0.000407
						SDW-NAP	0.000343
						TRL-AP	7.44e-05
						TRL-NAP	0.00022
						TRSA-AP	0.000979
						TRT-AP	0.000149
			39894034	chr6.S_39894034	T/C	RF-AP	0.00036
						RL1-AP	4.99e-05
						RL1-NAP	0.000379
						RSA1-AP	8.51e-05
						RSA1-NAP	0.000288
						RT1-AP	0.000326
						RV1-AP	0.000176
						RV1-NAP	0.000559
						SDW-NAP	0.00049
						TRL-AP	0.000107
						TRL-NAP	0.000378
						TRSA-AP	0.000978
						TRT-AP	0.000323
			39894358	PZE-106016986	A/G	RF-AP	0.000146
						RF-NAP	0.000886
						RL1-AP	2.39e-05
						RL1-NAP	0.00088
						RL2-AP	0.000804
						RSA1-AP	4.84e-05
						RSA1-NAP	0.000726
						RSA2-AP	0.000838
						RT1-AP	0.000218
						RV1-AP	0.000115
						RV2-AP	0.000886
						SDW-NAP	0.000879
						TFW-AP	0.000884
						TRL-AP	4.81e-05
						TRL-NAP	0.000459
						TRSA-AP	0.000433
						TRT-AP	0.000213
			39894469	chr6.S_39894469	A/T	LRL-AP	2.79e-05
						RF-AP	0.000124
						RF-NAP	0.000284
						RL1-AP	1.63e-05
						RL1-NAP	0.000382
						RL2-AP	0.000177
						RL2-NAP	0.000226
						RSA1-AP	4.43e-05
						RSA1-NAP	0.000184
						RSA2-AP	0.000195
						RSA2-NAP	0.000226
						RT1-AP	1.69e-05
						RV1-AP	0.000115
						RV1-NAP	0.000306
						RV2-AP	0.000219
						RV2-NAP	0.000228
						SDW-NAP	0.000919
						TFW-AP	0.000486
						TFW-NAP	0.000252
						TRL-AP	1.71e-05
						TRL-NAP	5.51e-05
						TRSA-AP	0.000132
						TRSA-NAP	7.74e-05
						TRT-AP	1.64e-05
			39895499	PZE-106016987	A/C	LRL-AP	0.000298
						RF-AP	0.000317
						RF-NAP	0.000614
						RL1-AP	7.75e-05
						RSA1-AP	0.000207
						RT1-AP	0.000157
						RV1-AP	0.000505
						TRL-AP	0.000152
						TRL-NAP	0.000694
						TRSA-AP	0.000918
						TRSA-NAP	0.00068
						TRT-AP	0.000152
			39897415	chr6.S_39897415	A/G	RF-AP	8.21e-05
						RF-NAP	4.93e-05
						RL1-AP	6.38e-05
						RL1-NAP	4.43e-05
						RSA1-AP	9.79e-05
						RSA1-NAP	6.11e-05
						RT1-AP	0.000211
						RT1-NAP	0.000106
						RV1-AP	0.000176
						RV1-NAP	0.000132
						TFW-AP	0.000412
						TRL-AP	0.00017
						TRL-NAP	8.32e-05
						TRSA-NAP	0.000905
						TRT-AP	0.000206
						TRT-NAP	0.000104
			39897445	chr6.S_39897445	A/G	RF-AP	8.21e-05
						RF-NAP	4.93e-05
						RL1-AP	6.38e-05
						RL1-NAP	4.43e-05
						RSA1-AP	9.79e-05
						RSA1-NAP	6.11e-05
						RT1-AP	0.000211
						RT1-NAP	0.000106
						RV1-AP	0.000176
						RV1-NAP	0.000132
						TFW-AP	0.000412
						TRL-AP	0.00017
						TRL-NAP	8.32e-05
						TRSA-NAP	0.000905
						TRT-AP	0.000206
						TRT-NAP	0.000104
			39898168	chr6.S_39898168	C/G	LRL-AP	0.000297
						RF-AP	0.000548
						RF-NAP	0.000983
						RL1-AP	0.00025
						RSA1-AP	0.000519
						RSA1-NAP	0.000892
						RT1-AP	0.00015
						TRL-AP	0.000263
						TRL-NAP	0.000519
						TRSA-AP	0.000874
						TRSA-NAP	0.0005
						TRT-AP	0.000144
			39898231	chr6.S_39898231	C/G	RF-AP	0.000669
						RF-NAP	0.000404
						RL1-NAP	0.000834
						RSA1-NAP	0.000846
			39898281	chr6.S_39898281	T/G	LRL-AP	0.000297
						RF-AP	0.000548
						RF-NAP	0.000983
						RL1-AP	0.00025
						RSA1-AP	0.000519
						RSA1-NAP	0.000892
						RT1-AP	0.00015
						TRL-AP	0.000263
						TRL-NAP	0.000519
						TRSA-AP	0.000874
						TRSA-NAP	0.0005
						TRT-AP	0.000144
ZMF221	GRMZM2G307906	9	140945896	chr9.S_140945896	T/C	LN-AP	0.000652
ZMF157	GRMZM2G318592	6	95632806	chr6.S_95632806	T/C	RT1-NAP	0.000462
						TRT-NAP	0.000474
			95632972	chr6.S_95632972	A/C	LN-NAP	0.000325
			95632975	chr6.S_95632975	T/C	LN-NAP	0.00012
			95632992	chr6.S_95632992	T/G	LRL-NAP	0.000322
ZMF183	GRMZM2G357688	7	145717766	chr7.S_145717766	T/C	R/S-AP	1.78e-05
ZMF023	GRMZM2G361210	1	293158393	chr1.S_293158393	T/C	RF-AP	0.000929
			293158398	chr1.S_293158398	A/T	RF-AP	0.000929
ZMF184	GRMZM2G381638	7	117179180	PZE-107060964	A/C	RT1-AP	0.000791
						RT1-NAP	0.000507
						SDW-AP	0.000757
						TRT-AP	0.000858
						TRT-NAP	0.000505
ZMF024	GRMZM2G400714	1	279912850	chr1.S_279912850	A/T	LRL-NAP	0.000993
			279912890	chr1.S_279912890	T/G	PH-AP	0.000273
ZMF031	GRMZM2G491632	1	202307611	chr1.S_202307611	T/G	LRL-NAP	0.000197
			202313085	chr1.S_202313085	T/C	LRL-AP	0.000485
ZMF243	GRMZM5G884137	10	137500371	chr10.S_137500371	C/G	LN-AP	0.000536
						PH-AP	0.00025
						RL1-AP	0.000987
			137500847	chr10.S_137500847	A/C	R/S-AP	0.000313
			137500856	chr10.S_137500856	A/T	RDW-AP	0.000144
						RDW-NAP	0.000684
			137500939	chr10.S_137500939	T/C	RDW-AP	0.000371
			137500940	chr10.S_137500940	C/G	RDW-AP	0.000181
			137501114	chr10.S_137501114	C/G	RDW-AP	0.000144
						RDW-NAP	0.000684
			137504295	chr10.S_137504295	A/G	R/S-AP	0.000662
			137504374	chr10.S_137504374	A/C	R/S-AP	0.000885
ZMF144	GRMZM5G885700	5	172019217	SYN19115	A/G	RF-AP	0.000271
						RL1-AP	0.000711
						TRL-AP	0.000803
ZMF034	GRMZM5G888196	1	285527831	chr1.S_285527831	A/G	RT2-NAP	0.000648
ZMF205	GRMZM5G898314	8	163116580	chr8.S_163116580	C/G	PH-AP	0.000483
						PH-NAP	0.000285
			163116609	chr8.S_163116609	A/G	PH-AP	0.000483
						PH-NAP	0.000285
*性状的缩写列在表1中；AP表示正常供磷；NAP表示缺磷。
* Abbreviations were shown in Table 1; AP: applied phosphorus; NAP: non-applied phosphorus (bold).

## Sheet: Sheet4
	LN-AP	40
	LN-NAP
	LRL-AP	23
	LRL-NAP
	PH-AP	13
	PH-NAP
	R/S-AP	29
	R/S-NAP
	RD-AP	16
	RD-NAP
	RDW-AP	17
	RDW-NAP
	RF-AP	104
	RF-NAP
	RL1-AP	61
	RL1-NAP
	RL2-AP	11
	RL2-NAP
	RSA1-AP	64
	RSA1-NAP
	RSA2-AP	10
	RSA2-NAP
	RT1-AP	63
	RT1-NAP
	RT2-AP	17
	RT2-NAP
	RV1-AP	59
	RV1-NAP
	RV2-AP	14
	RV2-NAP
	SDW-AP	12
	SDW-NAP
	TDW-AP	8
	TDW-NAP
	TFW-AP	19
	TFW-NAP
	TRL-AP	52
	TRL-NAP
	TRSA-AP	34
	TRSA-NAP
	TRT-AP	64
	TRT-NAP
	TRV-AP	12
	TRV-NAP	742
