# Supplementary material for: In Silico Functional Prediction and Expression Analysis of C2H2 Zinc-Finger Family Transcription Factor Revealed Regulatory Role of ZmZFP126 in Maize Growth
Source: Front Genet. 2021 Nov 5;12:770427. doi: 10.3389/fgene.2021.770427 (PMC8602080; doi:10.3389/fgene.2021.770427)
Supplement: Supplementary file 12 [file Table10.XLSX]

## Sheet: Sheet1
Supplementary Table 10 The association mapping of SNPs and Indels of ZmZFP126 genes with agronomic traits at maize adult-plant stage.
Trait	Marker*	Site	P value	R2
Ear row number	chr6.S_1750	1750	0.0045	0.10419
Ear row number	chr6.S_1800	1800	0.0045	0.10419
Ear row number	chr6.S_1881	1881	0.0045	0.10419
Ear row number	chr6.S_2024	2024	0.0045	0.10419
Ear row number	chr6.S_2056	2056	0.0045	0.10419
Ear row number	chr6.S_2114	2114	0.0045	0.10419
Ear row number	chr6.S_2115	2115	0.0045	0.10419
Ear row number	chr6.S_2142	2142	0.0045	0.10419
Ear row number	chr6.S_2164	2164	0.0045	0.10419
Ear row number	chr6.S_2170	2170	0.0045	0.10419
Ear row number	chr6.S_2175	2175	0.0045	0.10419
Ear row number	chr6.S_2295	2295	0.0045	0.10419
Ear row number	chr6.S_2313	2313	0.0045	0.10419
Ear row number	chr6.S_2329	2329	0.0045	0.10419
Ear row number	chr6.S_2340	2340	0.0045	0.10419
Ear row number	chr6.S_2361	2361	0.0045	0.10419
Ear row number	chr6.S_2369	2369	0.0045	0.10419
Ear row number	chr6.S_2395	2395	0.0045	0.10419
Ear row number	chr6.S_2431	2431	0.0045	0.10419
Ear row number	chr6.S_2434	2434	0.0045	0.10419
Ear row number	chr6.S_2485	2485	0.0072	0.09391
Ear height	chr6.S_2594	2594	0.0075	0.09289
Leaf number above ear	chr6.S_2594	2594	0.0037	0.10691
Ear leaf length	chr6.S_2998	2998	0.0029	0.11495
Cob diameter	chr6.S_3064	3064	0.0029	0.11671
Cob weight	chr6.S_3064	3064	0.0074	0.09439
Ear row number	chr6.S_3183	3183	0.0036	0.11593
Ear row number	chr6.S_3201	3201	0.0036	0.11593
Ear row number	chr6.S_3290	3290	0.0036	0.11593
Ear row number	chr6.S_3329	3329	0.0036	0.11593
Ear row number	chr6.S_3386	3386	0.0036	0.11593
Ear row number	chr6.S_3388	3388	0.0036	0.11593
Ear row number	chr6.S_3390	3390	0.0036	0.11593
Ear row number	chr6.S_3442	3442	0.0036	0.11593
Ear row number	chr6.S_3446	3446	0.0036	0.11593
Ear row number	chr6.S_3483	3483	0.0036	0.11593
Ear row number	chr6.S_3605	3605	0.0036	0.11593
Ear row number	chr6.S_3607	3607	0.0036	0.11593
Ear row number	chr6.S_3783	3783	0.0036	0.11593
Ear row number	chr6.S_3894	3894	0.0036	0.11593
Ear row number	chr6.S_4065	4065	0.0036	0.11593
Ear row number	chr6.S_4221	4221	0.0036	0.11593
Ear row number	chr6.S_4252	4252	0.0036	0.11593
Ear row number	chr6.S_4309	4309	0.0036	0.11593
* Bold indicated Indel sites.
